# Supplementary material for: Comparison of Tomato Transcriptomic Profiles Reveals Overlapping Patterns in Abiotic and Biotic Stress Responses
Source: Int J Mol Sci. 2023 Feb 17;24(4):4061. doi: 10.3390/ijms24044061 (PMC9961515; doi:10.3390/ijms24044061)
Supplement: Supplementary file 1 [file ijms-24-04061-s001.zip]

Archive with 1 entries (1 files):
- ijms-2155711-supplementary.xlsx
