# Supplementary material for: Comparison of Tomato Transcriptomic Profiles Reveals Overlapping Patterns in Abiotic and Biotic Stress Responses
Source: Int J Mol Sci. 2023 Feb 17;24(4):4061. doi: 10.3390/ijms24044061 (PMC9961515; doi:10.3390/ijms24044061)
Supplement: Supplementary file 1 [file ijms-24-04061-s001.zip › ijms-2155711-supplementary.xlsx]

## Sheet: Figure S1
			Figure 1

## Sheet: Table S1
Supplementary Table 1. Summary of the RNA-Seq data. Number of reads before and after the quality check, mean GC content and sequence length were reported for each sample
Stresses	Varieties	Number of biological replicates	Condition	Code	Raw reads	High-quality reads (Q > 25)	Mean GC	Length (bp)
Pseudomonas syringae DC3000	Ailsa Craig	3	Susceptible 2dpi	SRR1706547	11648184	10918345	43	35-51
			Susceptible 2dpi	SRR1706548	12748018	11966901	43	35-51
			Susceptible 2dpi	SRR1706549	16333441	15372911	43	35-51
	Ailsa Craig (RL)	3	Tolerant 2dpi	SRR1706553	15779419	14791214	43	35-51
			Tolerant 2dpi	SRR1706554	13995096	13145787	42	35-51
			Tolerant 2dpi	SRR1706555	13881728	13031692	43	35-51
Phytophthora infestans	M82	6	Susceptible infected 40dpi	SRR8236686_1	10765166	6663081	41	35-76
			Susceptible infected 40dpi	SRR8236686_2	10765166	6663081	41	35-76
			Susceptible infected 40dpi	SRR8236687_1	10559331	6371579	41	35-76
			Susceptible infected 40dpi	SRR8236687_2	10559331	6371579	41	35-76
			Susceptible infected 40dpi	SRR8236690_1	11997477	7147412	41	35-76
			Susceptible infected 40dpi	SRR8236690_2	11997477	7147412	42	35-76
			Susceptible infected 40dpi	SRR8236691_1	11676720	7137039	42	35-76
			Susceptible infected 40dpi	SRR8236691_2	11676720	7137039	42	35-76
			Susceptible infected 40dpi	SRR8236692_1	10934251	6978006	41	35-76
			Susceptible infected 40dpi	SRR8236692_2	10934251	6978006	41	35-76
			Susceptible infected 40dpi	SRR8236693_1	9915867	6059410	41	35-76
			Susceptible infected 40dpi	SRR8236693_2	9915867	6059410	42	35-76
		6	Susceptible not infected 40dpi	SRR8236694_1	12990165	8008770	42	35-76
			Susceptible not infected 40dpi	SRR8236694_2	12990165	8008770	42	35-76
			Susceptible not infected 40dpi	SRR8236695_1	12313598	7249969	41	35-76
			Susceptible not infected 40dpi	SRR8236695_2	12313598	7249969	42	35-76
			Susceptible not infected 40dpi	SRR8236696_1	11359457	4844886	42	35-76
			Susceptible not infected 40dpi	SRR8236696_2	11359457	4844886	42	35-76
			Susceptible not infected 40dpi	SRR8236697_1	10784222	6512092	41	35-76
			Susceptible not infected 40dpi	SRR8236697_2	10784222	6512092	42	35-76
			Susceptible not infected 40dpi	SRR8236698_1	12097581	5960635	42	35-76
			Susceptible not infected 40dpi	SRR8236698_2	12097581	5960635	42	35-76
			Susceptible not infected 40dpi	SRR8236699_1	10516244	5342575	42	35-76
			Susceptible not infected 40dpi	SRR8236699_2	10516244	5342575	42	35-76
	M82 - mi2118b	6	Resistant (mi2118b) not infected 40dpi	SRR8236707_1	12990287	8155820	42	35-76
			Resistant (mi2118b) not infected 40dpi	SRR8236707_2	12990287	8155820	42	35-76
			Resistant (mi2118b) not infected 40dpi	SRR8236708_1	11398443	6639360	42	35-76
			Resistant (mi2118b) not infected 40dpi	SRR8236708_2	11398443	6639360	42	35-76
			Resistant (mi2118b) not infected 40dpi	SRR8236711_1	6844794	4147471	42	35-76
			Resistant (mi2118b) not infected 40dpi	SRR8236711_2	6844794	4147471	42	35-76
			Resistant (mi2118b) not infected 40dpi	SRR8236712_1	9557214	5925015	42	35-76
			Resistant (mi2118b) not infected 40dpi	SRR8236712_2	9557214	5925015	43	35-76
			Resistant (mi2118b) not infected 40dpi	SRR8236713_1	11620454	6581631	42	35-76
			Resistant (mi2118b) not infected 40dpi	SRR8236713_2	11620454	6581631	42	35-76
			Resistant (mi2118b) not infected 40dpi	SRR8236714_1	11515918	6744186	42	35-76
			Resistant (mi2118b) not infected 40dpi	SRR8236714_2	11515918	6744186	42	35-76
		6	Resistant (mi2118b) infected 40dpi	SRR8236703_1	13721235	7627634	41	35-76
			Resistant (mi2118b) infected 40dpi	SRR8236703_2	13721235	7627634	42	35-76
			Resistant (mi2118b) infected 40dpi	SRR8236704_1	11678057	7382302	42	35-76
			Resistant (mi2118b) infected 40dpi	SRR8236704_2	11678057	7382302	42	35-76
			Resistant (mi2118b) infected 40dpi	SRR8236730_1	14583735	9132036	41	35-76
			Resistant (mi2118b) infected 40dpi	SRR8236730_2	14583735	9132036	41	35-76
			Resistant (mi2118b) infected 40dpi	SRR8236731_1	13912027	8924467	41	35-76
			Resistant (mi2118b) infected 40dpi	SRR8236731_2	13912027	8924467	41	35-76
			Resistant (mi2118b) infected 40dpi	SRR8236732_1	13684476	8603639	41	35-76
			Resistant (mi2118b) infected 40dpi	SRR8236732_2	13684476	8603639	42	35-76
			Resistant (mi2118b) infected 40dpi	SRR8236733_1	12992958	8476642	41	35-76
			Resistant (mi2118b) infected 40dpi	SRR8236733_2	12992958	8476642	41	35-76
	M82 - mi482	6	Resistant (mi482) not infected 40dpi	SRR8236700_1	12854495	8212014	42	35-76
			Resistant (mi482) not infected 40dpi	SRR8236700_2	12854495	8212014	42	35-76
			Resistant (mi482) not infected 40dpi	SRR8236701_1	12293613	7631368	41	35-76
			Resistant (mi482) not infected 40dpi	SRR8236701_2	12293613	7631368	42	35-76
			Resistant (mi482) not infected 40dpi	SRR8236709_1	12195391	7093864	42	35-76
			Resistant (mi482) not infected 40dpi	SRR8236709_2	12195391	7093864	42	35-76
			Resistant (mi482) not infected 40dpi	SRR8236710_1	11918010	7604913	42	35-76
			Resistant (mi482) not infected 40dpi	SRR8236710_2	11918010	7604913	42	35-76
			Resistant (mi482) not infected 40dpi	SRR8236715_1	7541002	4962840	42	35-76
			Resistant (mi482) not infected 40dpi	SRR8236715_2	7541002	4962840	42	35-76
			Resistant (mi482) not infected 40dpi	SRR8236716_1	12582833	7912101	42	35-76
			Resistant (mi482) not infected 40dpi	SRR8236716_2	12582833	7912101	42	35-76
		6	Resistant (mi482) infected 40dpi	SRR8236724_1	11791679	7017751	41	35-76
			Resistant (mi482) infected 40dpi	SRR8236724_2	11791679	7017751	41	35-76
			Resistant (mi482) infected 40dpi	SRR8236725_1	12266752	7590253	41	35-76
			Resistant (mi482) infected 40dpi	SRR8236725_2	12266752	7590253	42	35-76
			Resistant (mi482) infected 40dpi	SRR8236726_1	11283146	6583567	41	35-76
			Resistant (mi482) infected 40dpi	SRR8236726_2	11283146	6583567	41	35-76
			Resistant (mi482) infected 40dpi	SRR8236727_1	11036848	6378358	41	35-76
			Resistant (mi482) infected 40dpi	SRR8236727_2	11036848	6378358	42	35-76
			Resistant (mi482) infected 40dpi	SRR8236728_1	11268173	6815666	41	35-76
			Resistant (mi482) infected 40dpi	SRR8236728_2	11268173	6815666	41	35-76
			Resistant (mi482) infected 40dpi	SRR8236729_1	9040293	5397211	41	35-76
			Resistant (mi482) infected 40dpi	SRR8236729_2	9040293	5397211	41	35-76
Ralstonia solanacearum	West Virginia 700	3	Susceptible 0dpi	SRR3785258_1	25338063	23726342	41	35-101
			Susceptible 0dpi	SRR3785258_2	25338063	23726342	41	35-101
			Susceptible 0dpi	SRR3784995_1	29964673	28017640	41	35-101
			Susceptible 0dpi	SRR3784995_2	29964673	28017640	42	35-101
			Susceptible 0dpi	SRR3785000_1	24988789	23424727	41	35-101
			Susceptible 0dpi	SRR3785000_2	24988789	23424727	41	35-101
		3	Susceptible 1dpi	SRR3785010_1	27922478	25995221	41	35-101
			Susceptible 1dpi	SRR3785010_2	27922478	25995221	42	35-101
			Susceptible 1dpi	SRR3785023_1	27077272	25352456	41	35-101
			Susceptible 1dpi	SRR3785023_2	27077272	25352456	41	35-101
			Susceptible 1dpi	SRR3785024_1	24368964	22675860	41	35-101
			Susceptible 1dpi	SRR3785024_2	24368964	22675860	41	35-101
		3	Susceptible 2dpi	SRR3785063_1	28364918	26634428	41	35-101
			Susceptible 2dpi	SRR3785063_2	28364918	26634428	41	35-101
			Susceptible 2dpi	SRR3785089_1	26272081	24525072	41	35-101
			Susceptible 2dpi	SRR3785089_2	26272081	24525072	41	35-101
			Susceptible 2dpi	SRR3785093_1	24197834	22665833	40	35-101
			Susceptible 2dpi	SRR3785093_2	24197834	22665833	41	35-101
	Hawaii 7996	3	Resistant 0dpi	SRR3784916_1	26089816	24447019	41	35-101
			Resistant 0dpi	SRR3784916_2	26089816	24447019	41	35-101
			Resistant 0dpi	SRR3784934_1	28156175	26387314	41	35-101
			Resistant 0dpi	SRR3784934_2	28156175	26387314	42	35-101
			Resistant 0dpi	SRR3785115_1	25957369	24028506	41	35-101
			Resistant 0dpi	SRR3785115_2	25957369	24028506	41	35-101
		3	Resistant 1dpi	SRR3785116_1	26915193	25203440	41	35-101
			Resistant 1dpi	SRR3785116_2	26915193	25203440	41	35-101
			Resistant 1dpi	SRR3785165_1	27354258	25600302	41	35-101
			Resistant 1dpi	SRR3785165_2	27354258	25600302	42	35-101
			Resistant 1dpi	SRR3785169_1	24918467	23168935	41	35-101
			Resistant 1dpi	SRR3785169_2	24918467	23168935	42	35-101
		3	Resistant 2dpi	SRR3785170_1	24948947	23310836	41	35-101
			Resistant 2dpi	SRR3785170_2	24948947	23310836	42	35-101
			Resistant 2dpi	SRR3785181_1	34504729	32164042	41	35-101
			Resistant 2dpi	SRR3785181_2	34504729	32164042	41	35-101
			Resistant 2dpi	SRR3785250_1	25481347	23950883	41	35-101
			Resistant 2dpi	SRR3785250_2	25481347	23950883	41	35-101
TSWV	Fla8059.Sw7	3	Resistant 4dpi	SRR6145808	13631994	12173250	47	35-101
			Resistant 4dpi	SRR6145809	14249473	12745042	45	35-101
			Resistant 4dpi	SRR6145810	14402860	12750486	43	35-101
		3	Resistant 7 dpi	SRR6145814	28298640	24501291	43	35-101
			Resistant 7 dpi	SRR6145822	13842525	12513801	43	35-101
			Resistant 7 dpi	SRR6145823	15851600	13960906	43	35-101
		3	Resistant 14dpi	SRR6145820	16393801	10539610	42	35-101
			Resistant 14dpi	SRR6145821	16658835	10782723	43	35-101
			Resistant 14dpi	SRR6145818	16896236	10591847	42	35-101
		3	Resistant 21dpi	SRR6145797	15954114	9702013	43	35-101
			Resistant 21dpi	SRR6145798	18596638	11103769	43	35-101
			Resistant 21dpi	SRR6145799	14797003	9281027	42	35-101
		3	Resistant 35dpi	SRR6145803	17142928	10080935	43	35-101
			Resistant 35dpi	SRR6145804	13037254	6767932	42	35-101
			Resistant 35dpi	SRR6145805	16491466	9972723	43	35-101
	Fla8059	3	Susceptible 4dpi	SRR6145811	14117201	11881255	42	35-101
			Susceptible 4dpi	SRR6145812	11673483	10130953	42	35-101
			Susceptible 4dpi	SRR6145813	12741913	11463342	38	35-101
		3	Susceptible 7dpi	SRR6145806	14471825	12665316	41	35-101
			Susceptible 7dpi	SRR6145807	13454038	11354566	43	35-101
			Susceptible 7dpi	SRR6145815	14870183	13173100	42	35-101
		3	Susuceptible 14dpi	SRR6145819	13545641	8406531	42	35-101
			Susuceptible 14dpi	SRR6145824	14192956	8786339	47	35-101
			Susuceptible 14dpi	SRR6145825	14387554	12746601	44	35-101
		3	Susceptible 21dpi	SRR6145796	17720125	10654714	39	35-101
			Susceptible 21dpi	SRR6145816	14509027	8952138	41	35-101
			Susceptible 21dpi	SRR6145817	14952872	9270477	42	35-101
		3	Susceptible 35dpi	SRR6145800	13486583	8058158	40	35-101
			Susceptible 35dpi	SRR6145801	14473571	8508060	42	35-101
			Susceptible 35dpi	SRR6145802	14620868	8070787	41	35-101
Tuta absoluta	BR221	2	Tolerant infected 40dpi	14A_GTTTCGGA_L004_R1_001	28968237	26399293	42	35-101
			Tolerant infected 40dpi	14A_GTTTCGGA_L004_R2_001	28968237	26399293	42	35-101
			Tolerant infected 40dpi	15_CGTACGTA_L004_R1_001	30377806	27355508	42	35-101
			Tolerant infected 40dpi	15_CGTACGTA_L004_R2_001	30377806	27355508	42	35-101
		2	Tolerant not infected 40dpi	4_TTAGGCAT_L008_R1_001	25713821	22724828	42	35-101
			Tolerant not infected 40dpi	4_TTAGGCAT_L008_R2_001	25713821	22724828	42	35-101
			Tolerant not infected 40dpi	6_ACTTGAAT_L008_R1_001	19706221	17828802	42	35-101
			Tolerant not infected 40dpi	6_ACTTGAAT_L008_R2_001	19706221	17828802	42	35-101
	PS650	2	Susceptible infected 40dpi	16_GAGTGGAT_L004_R1_001	22486053	20281559	43	35-101
			Susceptible infected 40dpi	16_GAGTGGAT_L004_R2_001	22486053	20281559	43	35-101
			Susceptible infected 40dpi	18A_ATTCCTTT_L008_R1_001	27851400	24624534	42	35-101
			Susceptible infected 40dpi	18A_ATTCCTTT_L008_R2_001	27851400	24624534	42	35-101
		2	Susceptible not infected 40dpi	7_GATCAGAT_L008_R1_001	22224662	19997999	42	35-101
			Susceptible not infected 40dpi	7_GATCAGAT_L008_R2_001	22224662	19997999	42	35-101
			Susceptible not infected 40dpi	8_TAGCTTAT_L004_R1_001	23663488	21709183	43	35-101
			Susceptible not infected 40dpi	8_TAGCTTAT_L004_R2_001	23663488	21709183	43	35-101
Cladosporium fulvum	MoneyMaker	3	Susceptible 0dpi	SRR7685912_1	15083922	13798318	42	35-150
			Susceptible 0dpi	SRR7685912_2	15083922	13798318	42	35-150
			Susceptible 0dpi	SRR7685913_1	14016482	12732316	42	35-150
			Susceptible 0dpi	SRR7685913_2	14016482	12732316	42	35-150
			Susceptible 0dpi	SRR7685928_1	14948925	13598056	42	35-150
			Susceptible 0dpi	SRR7685928_2	14948925	13598056	42	35-150
		3	Susceptible 7dpi	SRR7685918_1	14684029	13409257	42	35-150
			Susceptible 7dpi	SRR7685918_2	14684029	13409257	42	35-150
			Susceptible 7dpi	SRR7685916_1	15140984	13626676	42	35-150
			Susceptible 7dpi	SRR7685916_2	15140984	13626676	42	35-150
			Susceptible 7dpi	SRR7685919_1	14843202	13552278	42	35-150
			Susceptible 7dpi	SRR7685919_2	14843202	13552278	42	35-150
		3	Susceptible 20dpi	SRR7685917_1	13970373	11352484	43	35-150
			Susceptible 20dpi	SRR7685917_2	13970373	11352484	43	35-150
			Susceptible 20dpi	SRR7685914_1	13609247	12317954	43	35-150
			Susceptible 20dpi	SRR7685914_2	13609247	12317954	43	35-150
			Susceptible 20dpi	SRR7685915_1	14877979	13480527	43	35-150
			Susceptible 20dpi	SRR7685915_2	14877979	13480527	43	35-150
	CGN18423	3	Resistant 0dpi	SRR7685921_1	14408286	12975982	42	35-150
			Resistant 0dpi	SRR7685921_2	14408286	12975982	42	35-150
			Resistant 0dpi	SRR7685922_1	14965498	13634395	42	35-150
			Resistant 0dpi	SRR7685922_2	14965498	13634395	42	35-150
			Resistant 0dpi	SRR7685923_1	14875930	13551833	42	35-150
			Resistant 0dpi	SRR7685923_2	14875930	13551833	42	35-150
		3	Resistant 7dpi	SRR7685924_1	14390512	11718862	42	35-150
			Resistant 7dpi	SRR7685924_2	14390512	11718862	42	35-150
			Resistant 7dpi	SRR7685925_1	15074702	13628149	42	35-150
			Resistant 7dpi	SRR7685925_2	15074702	13628149	42	35-150
			Resistant 7dpi	SRR7685929_1	13730810	12396711	42	35-150
			Resistant 7dpi	SRR7685929_2	13730810	12396711	42	35-150
		3	Resistant 20dpi	SRR7685926_1	15223885	13755628	42	35-150
			Resistant 20dpi	SRR7685926_2	15223885	13755628	42	35-150
			Resistant 20dpi	SRR7685927_1	14907350	13598646	42	35-150
			Resistant 20dpi	SRR7685927_2	14907350	13598646	42	35-150
			Resistant 20dpi	SRR7685920_1	15081059	13744310	42	35-150
			Resistant 20dpi	SRR7685920_2	15081059	13744310	42	35-150
Sclerotinia sclerotium	Heinz	3	Susceptible not infected 30dpi	SRR6283149	19797568	18315931	43	35-125
			Susceptible not infected 30dpi	SRR6283150	21755310	19728864	42	35-125
			Susceptible not infected 30dpi	SRR6283151	22302365	20040510	43	35-125
		3	Susceptible infected 30dpi	SRR6283152	22685751	20925114	44	35-125
			Susceptible infected 30dpi	SRR6283153	21936570	19821258	44	35-125
			Susceptible infected 30dpi	SRR6283154	23997307	21468180	45	35-125
salt and oxidative stresses	MicroTom	3	Susceptible not stressed	SRR7349518	29611517	25725655	49	35-50
			Susceptible not stressed	SRR7349520	20105395	17461671	50	35-50
			Susceptible not stressed	SRR7349521	8608669	7505201	48	35-50
		3	Susceptible stressed with salt stress	SRR7349527	31037285	27355940	47	35-50
			Susceptible stressed with salt stress	SRR7349522	18086167	15738831	48	35-50
			Susceptible stressed with salt stress	SRR7349523	21937106	19273947	47	35-50
		3	Susceptible stressed with oxidative stress	SRR7349525	15577188	13837604	45	35-50
			Susceptible stressed with oxidative stress	SRR7349526	22658651	20085922	46	35-50
			Susceptible stressed with oxidative stress	SRR7349519	18838675	16732913	45	35-50
Drought stress	IL9-1	2	Tolerant stressed	SRR5279858_1	20725393	19768318	44	35-150
			Tolerant stressed	SRR5279858_2	20725393	19768318	44	35-150
			Tolerant stressed	SRR5280382_1	21285385	20384376	43	35-150
			Tolerant stressed	SRR5280382_2	21285385	20384376	43	35-150
		2	Tolerant not stressed	SRR5279875_1	21375696	20589089	44	35-150
			Tolerant not stressed	SRR5279875_2	21375696	20589089	44	35-150
			Tolerant not stressed	SRR5280323_1	21040485	20185714	46	35-150
			Tolerant not stressed	SRR5280323_2	21040485	20185714	46	35-150
	M82	2	Susceptible not stressed	SRR5279883_1	20777119	19868326	45	35-150
			Susceptible not stressed	SRR5279883_2	20777119	19868326	45	35-150
			Susceptible not stressed	SRR5280370_1	21898920	20985224	44	35-150
			Susceptible not stressed	SRR5280370_2	21898920	20985224	44	35-150
		2	Susceptible stressed	SRR5280383_1	17934989	17190928	43	35-150
			Susceptible stressed	SRR5280383_2	17934989	17190928	43	35-150
			Susceptible stressed	SRR5280392_1	23442675	22435410	43	35-150
			Susceptible stressed	SRR5280392_2	23442675	22435410	43	35-150
Drought and low temperature stresses	Jinlingmeiyu	3	Susceptible stressed with drought	SRR7652563_1	27422682	24685782	42	35-150
			Susceptible stressed with drought	SRR7652563_2	27422682	24685782	42	35-150
			Susceptible stressed with drought	SRR7652568_1	28087597	25498035	42	35-150
			Susceptible stressed with drought	SRR7652568_2	28087597	25498035	42	35-150
			Susceptible stressed with drought	SRR7652569_1	30752058	27925304	42	35-150
			Susceptible stressed with drought	SRR7652569_2	30752058	27925304	42	35-150
		3	Susceptible stressed with low temperatures	SRR7652570_1	30592434	27968141	43	35-150
			Susceptible stressed with low temperatures	SRR7652570_2	30592434	27968141	43	35-150
			Susceptible stressed with low temperatures	SRR7652571_1	28879516	26449695	42	35-150
			Susceptible stressed with low temperatures	SRR7652571_2	28879516	26449695	42	35-150
			Susceptible stressed with low temperatures	SRR7652564_1	29973799	27504366	42	35-150
			Susceptible stressed with low temperatures	SRR7652564_2	29973799	27504366	42	35-150
		3	Susceptible not stressed	SRR7652565_1	24149810	21982836	43	35-150
			Susceptible not stressed	SRR7652565_2	24149810	21982836	43	35-150
			Susceptible not stressed	SRR7652566_1	23915185	22139047	43	35-150
			Susceptible not stressed	SRR7652566_2	23915185	22139047	43	35-150
			Susceptible not stressed	SRR7652567_1	27178723	24741315	43	35-150
			Susceptible not stressed	SRR7652567_2	27178723	24741315	43	35-150

## Sheet: Table S2
Supplementart Table 2. List of compared biotic stress with their respective DEGs and LogFC. Dpi= days post infection
TSWV Resistant (21dpi)	LogFC		Tuta absoluta Tolerant (40dpi)	LogFC		Tuta absoluta Susceptible (40dpi)	LogFC		S. sclerotium Susceptible (30dpi)	LogFC		C. fulvum Resistant (20DPI)	LogFC		C. fulvum Susceptible (20DPI)	LogFC		P. infestans Susceptible (40DPI)	LogFC		R. solanacearum Resistant (2DPI)	LogFC		R. solanacearum Susceptible (2DPI)	LogFC		P. syringae Susceptible (2DPI)	LogFC		P. infestans Resistant (mi482) (40DPI)	LogFC		P. infestans Resistant (mi2118b) (40DPI)	LogFC
Solyc04g081710	10.958		Solyc04g011840	11.2803		Solyc04g011840	9.51195		Solyc04g072280	15.8225		Solyc09g065660	9.22117		Solyc12g042830	9.17707		Solyc03g020050	14.796		Solyc06g066230	13.1365		Solyc12g006560	9.49613		Solyc11g067000	11.6854		Solyc06g036440	21.6423		Solyc03g020050	13.5446
Solyc11g071440	9.04473		Solyc10g009150	10.8551		Solyc04g011800	9.45667		Solyc04g054257	15.1786		Solyc09g008970	9.04331		Solyc02g079490	9.16548		Solyc02g067750	14.7103		Solyc10g017970	11.3592		Solyc03g031630	7.82671		Solyc08g066880	11.0885		Solyc03g020050	13.8933		Solyc04g016470	12.4954
Solyc04g081600	8.24416		Solyc04g011860	9.78098		Solyc04g011850	9.16039		Solyc08g007090	15.1036		Solyc08g078695	8.95185		Solyc12g099950	9.15029		Solyc07g054720	14.024		Solyc01g101210	11.3027		Solyc02g089140	7.41377		Solyc02g090970	10.9785		Solyc04g072280	13.8203		Solyc02g087070	11.8436
Solyc04g081720	7.29484		Solyc04g011830	9.66491		Solyc04g011790	8.75246		Solyc02g078650	14.153		Solyc03g118060	8.92509		Solyc03g115230	8.40409		Solyc04g072280	14.0204		Solyc01g101180	11.1346		Solyc09g066400	7.27617		Solyc01g097050	10.3915		Solyc08g077910	12.6878		Solyc08g077910	11.818
Solyc04g081610	7.05671		Solyc04g011800	9.35333		Solyc06g083160	8.56722		Solyc05g010000	14.1527		Solyc08g062450	8.77451		Solyc08g078695	8.32895		Solyc02g067650	13.6665		Solyc01g101170	10.6872		Solyc04g054380	7.12734		Solyc08g065710	10.1412		Solyc03g020060	12.0839		Solyc03g020010	11.8114
Solyc01g056580	5.89853		Solyc03g044600	9.07339		Solyc04g011860	8.43679		Solyc10g081970	14.0746		Solyc12g099950	8.73016		Solyc09g091770	8.29001		Solyc08g077910	13.6351		Solyc07g052370	10.1717		Solyc10g017970	7.0469		Solyc12g005640	10.1189		Solyc02g062390	11.9679		Solyc03g020060	11.7568
Solyc03g096540	4.77779		Solyc04g011780	8.92921		Solyc04g011780	8.34556		Solyc05g039950	14.0545		Solyc08g062340	8.69338		Solyc09g015020	8.20684		Solyc03g098100	13.4999		Solyc10g079860	10.052		Solyc12g006680	6.79077		Solyc07g062370	9.59702		Solyc03g098680	11.9256		Solyc06g065060	11.7368
Solyc06g034313	4.67076		Solyc04g011850	8.56757		Solyc04g011810	8.29678		Solyc06g066230	14.0287		Solyc03g113930	8.65916		Solyc11g066100	8.12494		Solyc08g066880	13.317		Solyc02g089140	9.923		Solyc10g005390	6.54602		Solyc03g098710	9.58274		Solyc07g007240	11.7787		Solyc03g098100	11.3931
Solyc08g008480	4.43321		Solyc05g007830	8.45116		Solyc12g006720	8.28247		Solyc01g101210	13.9025		Solyc11g020330	8.58688		Solyc08g062340	7.98819		Solyc00g071180	13.2272		Solyc05g010170	9.57002		Solyc04g071780	6.49045		Solyc12g005440	9.54525		Solyc03g098100	11.7332		Solyc11g007490	11.0628
Solyc12g013610	3.91181		Solyc11g071470	8.44729		Solyc11g006910	8.11722		Solyc08g080310	13.8993		Solyc02g079490	8.49919		Solyc09g008970	7.97711		Solyc04g064880	12.7802		Solyc10g075150	9.26697		Solyc05g013120	6.4821		Solyc02g087070	9.47455		Solyc06g061215	11.5212		Solyc03g098760	11.062
Solyc08g080670	3.8441		Solyc04g011790	8.42706		Solyc00g028960	7.9493		Solyc02g036220	13.8783		Solyc10g084170	8.46374		Solyc02g088670	7.79759		Solyc04g016000	12.597		Solyc04g016470	9.26029		Solyc06g072210	6.23864		Solyc02g085800	9.46935		Solyc02g078650	11.3224		Solyc03g098680	11.0072
Solyc12g014010	3.74768		Solyc07g008240	8.04145		Solyc04g011830	7.88674		Solyc04g071600	13.8141		Solyc09g075950	8.44256		Solyc06g072430	7.64113		Solyc03g020060	12.5469		Solyc07g009500	9.19542		Solyc02g062030	6.10733		Solyc01g087280	9.44202		Solyc06g066230	10.9578		Solyc07g009500	10.8914
Solyc06g034310	3.48107		Solyc01g073860	8.03444		Solyc01g095960	7.63727		Solyc06g065060	13.763		Solyc11g066100	8.43337		Solyc09g061550	7.62884		Solyc03g098680	12.2792		Solyc05g046340	8.89649		Solyc06g050870	5.86663		Solyc09g014590	9.41662		Solyc03g020010	10.8109		Solyc06g061215	10.7687
Solyc03g096550	3.45468		Solyc01g057080	8.00779		Solyc12g006740	7.60449		Solyc05g051350	13.5876		Solyc11g071830	8.2342		Solyc09g065660	7.59384		Solyc05g054380	12.1428		Solyc04g054380	8.78636		Solyc12g036793	5.83554		Solyc11g071480	9.41648		Solyc04g016470	10.7471		Solyc09g097960	10.7545
Solyc07g042510	3.44713		Solyc04g011870	7.82965		Solyc10g009150	7.5919		Solyc06g008550	13.3984		Solyc01g102960	8.19298		Solyc09g075950	7.52221		Solyc07g007240	12.134		Solyc01g008870	8.77077		Solyc10g050990	5.76388		Solyc04g016000	9.38195		Solyc05g053150	10.5636		Solyc02g092820	10.7373
Solyc10g009150	3.40821		Solyc04g011810	7.78312		Solyc10g076670	7.58773		Solyc05g046340	13.3008		Solyc01g106630	8.1642		Solyc11g007980	7.39961		Solyc02g078650	12.0849		Solyc03g020030	8.54031		Solyc08g066100	5.40033		Solyc08g066890	9.31306		Solyc08g066880	10.4888		Solyc05g053150	10.6551
Solyc11g064750	3.35449		Solyc02g089350	7.64281		Solyc06g035940	7.47236		Solyc06g061210	13.2918		Solyc03g020050	8.15139		Solyc09g092690	7.21562		Solyc08g074680	12.0691		Solyc09g066400	8.21047		Solyc09g066370	5.33294		Solyc06g061210	9.3036		Solyc06g065060	10.4439		Solyc02g067750	10.621
Solyc01g098950	3.20924		Solyc08g074680	7.63239		Solyc04g008100	7.36027		Solyc02g080930	13.2176		Solyc06g072430	8.13278		Solyc03g123540	7.21055		Solyc08g068720	12.0473		Solyc09g091000	8.07422		Solyc12g005020	5.21469		Solyc02g067750	9.27631		Solyc01g080010	10.4001		Solyc04g072280	10.6201
Solyc04g052970	3.19247		Solyc00g071180	7.55965		Solyc05g054380	7.29848		Solyc06g068900	13.1378		Solyc05g014280	8.11404		Solyc10g084170	7.13978		Solyc07g049460	11.9971		Solyc00g174340	7.91045		Solyc03g020030	5.20981		Solyc03g098720	9.25993		Solyc09g097760	10.2736		Solyc09g097760	10.5982
Solyc03g020030	3.11889		Solyc12g006760	7.55797		Solyc12g006750	7.20175		Solyc02g077575	12.9063		Solyc04g011440	8.10855		Solyc03g007890	7.09922		Solyc02g087070	11.7595		Solyc03g123690	7.86897		Solyc09g008750	5.14623		Solyc02g088167	9.2337		Solyc10g078230	10.1919		Solyc09g091000	10.5889
Solyc01g109950	3.04183		Solyc12g087940	7.32815		Solyc00g071180	6.99911		Solyc03g114235	12.8649		Solyc03g020010	8.02642		Solyc03g059235	7.08088		Solyc03g098740	11.6903		Solyc03g031630	7.7735		Solyc12g088130	5.1126		Solyc02g076880	9.1602		Solyc08g066890	10.0945		Solyc04g064880	10.5013
Solyc03g045140	2.95327		Solyc01g073840	7.23204		Solyc04g011870	6.99851		Solyc12g088850	12.744		Solyc05g054380	7.94009		Solyc09g008750	7.06957		Solyc08g066890	11.666		Solyc02g094270	7.7381		Solyc01g090370	5.06583		Solyc03g117260	9.13268		Solyc03g116530	10.0856		Solyc06g007180	10.37
Solyc06g071930	2.85682		Solyc02g066970	7.06323		Solyc03g044180	6.97493		Solyc06g061215	12.6661		Solyc08g023510	7.91436		Solyc06g036290	7.03726		Solyc02g084800	11.383		Solyc03g098740	7.73167		Solyc07g009500	5.0265		Solyc01g007030	9.12656		Solyc02g067650	10.0848		Solyc12g010030	10.2537
Solyc09g062970	2.79261		Solyc01g109500	7.00051		Solyc01g096720	6.93978		Solyc01g101180	12.6353		Solyc07g052370	7.89381		Solyc01g005750	7.03057		Solyc07g017880	11.3473		Solyc11g005480	7.46255		Solyc11g005480	4.83227		Solyc06g061215	9.11145		Solyc03g098740	10.0379		Solyc07g054720	10.2486
Solyc11g071990	2.78533		Solyc11g006910	6.86611		Solyc10g076660	6.76064		Solyc09g014910	12.5631		Solyc06g036290	7.82086		Solyc05g055010	7.02002		Solyc06g061215	11.3062		Solyc07g040900	7.42909		Solyc04g016470	4.73202		Solyc01g095080	9.09222		Solyc06g007180	9.98403		Solyc08g066880	10.245
Solyc03g121900	2.69056		Solyc04g074710	6.86295		Solyc01g106510	6.71563		Solyc09g066155	12.5531		Solyc12g100270	7.80336		Solyc04g011440	6.98611		Solyc03g098760	11.3016		Solyc01g097240	7.40832		Solyc03g123690	4.54573		Solyc02g080930	9.0797		Solyc09g014910	9.95685		Solyc06g066230	10.1153
Solyc11g011680	2.63859		Solyc07g062490	6.65601		Solyc06g072990	6.67269		Solyc11g066140	12.3125		Solyc03g115230	7.66128		Solyc02g063000	6.96782		Solyc03g020010	11.2781		Solyc08g066100	7.38813		Solyc10g079860	4.52757		Solyc03g098760	9.03335		Solyc02g087070	9.94602		Solyc07g052370	9.89902
Solyc10g074440	2.58236		Solyc04g011820	6.60675		Solyc02g078150	6.60007		Solyc06g083960	12.2728		Solyc03g059235	7.65977		Solyc11g071830	6.81901		Solyc06g065060	11.2192		Solyc10g079690	7.08584		Solyc12g040740	4.48535		Solyc08g007090	8.98185		Solyc01g101180	9.86593		Solyc02g078650	9.89732
Solyc02g065230	2.5196		Solyc06g061200	6.58479		Solyc06g065060	6.363		Solyc09g005830	12.2694		Solyc09g092690	7.60797		Solyc01g087630	6.77209		Solyc04g007760	11.207		Solyc12g044983	7.05258		Solyc07g062790	4.47398		Solyc02g036220	8.97593		Solyc02g092820	9.86557		Solyc07g007240	9.86377
Solyc09g072750	2.48964		Solyc12g010980	6.56839		Solyc03g113930	6.34874		Solyc01g087280	12.118		Solyc05g007900	7.60707		Solyc01g006390	6.74276		Solyc05g053150	11.1655		Solyc12g006560	7.04242		Solyc10g080670	4.39177		Solyc08g021870	8.97379		Solyc03g096420	9.84448		Solyc10g076240	9.84348
Solyc02g062975	2.48955		Solyc08g078910	6.42723		Solyc08g016270	6.34387		Solyc06g036440	12.0867		Solyc02g090770	7.57351		Solyc09g061570	6.71223		Solyc12g096740	11.158		Solyc12g006680	6.95167		Solyc07g026650	4.37478		Solyc04g080560	8.96897		Solyc02g087890	9.83946		Solyc09g007020	9.8422
Solyc04g076190	2.48914		Solyc10g008120	6.41488		Solyc03g094020	6.30695		Solyc09g098080	12.069		Solyc09g005830	7.5013		Solyc00g025400	6.69387		Solyc02g070200	11.1045		Solyc10g050980	6.88444		Solyc02g090120	4.3395		Solyc09g008500	8.93639		Solyc07g054720	9.5961		Solyc08g066890	9.83701
Solyc04g082290	2.47369		Solyc10g076180	6.38702		Solyc03g083440	6.28566		Solyc01g095080	12.0463		Solyc08g080650	7.498		Solyc09g075470	6.59879		Solyc06g066230	11.0811		Solyc10g079380	6.78202		Solyc10g050980	4.32249		Solyc08g067640	8.88019		Solyc05g051350	9.52881		Solyc10g078230	9.71458
Solyc12g013710	2.43722		Solyc01g079180	6.34141		Solyc12g096780	6.24095		Solyc09g082270	12.007		Solyc09g064820	7.4682		Solyc05g012230	6.53597		Solyc01g058250	10.9872		Solyc06g050870	6.71912		Solyc03g020040	4.30439		Solyc01g108350	8.86825		Solyc10g078235	9.40743		Solyc01g101180	9.64384
Solyc06g074420	2.4359		Solyc01g087810	6.29049		Solyc02g063400	6.17272		Solyc02g077580	12.0023		Solyc02g090790	7.46227		Solyc05g009730	6.49925		Solyc02g092120	10.9785		Solyc06g076930	6.69087		Solyc08g074260	4.30377		Solyc04g054257	8.86109		Solyc03g013440	9.35748		Solyc07g006370	9.61637
Solyc05g054750	2.41504		Solyc03g096760	6.25762		Solyc04g011820	5.96498		Solyc03g044850	11.9948		Solyc07g055380	7.43863		Solyc03g118060	6.47723		Solyc01g080010	10.9451		Solyc08g082517	6.57374		Solyc09g018500	4.25423		Solyc06g065060	8.85234		Solyc06g068900	9.34607		Solyc10g079860	9.59193
Solyc06g065970	2.38507		Solyc11g005820	6.14964		Solyc11g071470	5.95855		Solyc01g101050	11.9922		Solyc05g055010	7.38848		Solyc07g006560	6.41079		Solyc04g016470	10.9215		Solyc12g049030	6.47539		Solyc07g006370	4.21061		Solyc00g071180	8.84499		Solyc07g049460	9.32695		Solyc02g036220	9.5407
Solyc12g056920	2.37777		Solyc10g008710	6.08039		Solyc07g051950	5.92588		Solyc02g094270	11.8614		Solyc09g061550	7.31998		Solyc06g076020	6.35286		Solyc05g051350	10.9142		Solyc03g025670	6.40506		Solyc05g008910	4.13278		Solyc03g020060	8.82861		Solyc12g099730	9.29363		Solyc04g071600	9.53778
Solyc02g080330	2.37552		Solyc12g096780	6.04968		Solyc01g067370	5.85011		Solyc02g078680	11.8189		Solyc03g007890	7.22233		Solyc05g007900	6.3503		Solyc02g093960	10.9073		Solyc08g082520	6.34291		Solyc05g047530	4.00062		Solyc03g007080	8.8212		Solyc01g101210	9.18486		Solyc03g098740	9.52725
Solyc02g075620	2.35391		Solyc03g083440	6.02947		Solyc09g082330	5.80366		Solyc02g036240	11.7781		Solyc05g006230	7.19789		Solyc01g105000	6.34338		Solyc10g076670	10.8878		Solyc03g095870	6.20701		Solyc07g054800	3.9389		Solyc03g005500	8.78017		Solyc02g094180	9.14879		Solyc10g055820	9.49761
Solyc07g056360	2.34801		Solyc09g090680	5.98049		Solyc10g083700	5.62676		Solyc02g065150	11.7506		Solyc09g074490	7.19193		Solyc11g020040	6.34308		Solyc10g076660	10.6864		Solyc03g112030	6.18143		Solyc12g088640	3.93133		Solyc07g042430	8.76754		Solyc02g084850	9.03362		Solyc09g005830	9.46499
Solyc02g085950	2.31253		Solyc02g080670	5.94566		Solyc02g092890	5.61406		Solyc03g025640	11.7284		Solyc06g076020	7.16592		Solyc08g062450	6.27397		Solyc07g005630	10.6749		Solyc06g072210	6.12795		Solyc03g006440	3.9143		Solyc05g039950	8.75006		Solyc03g116390	8.89451		Solyc08g029000	9.4106
Solyc11g006230	2.29784		Solyc06g083900	5.88348		Solyc10g083320	5.61146		Solyc03g005040	11.7193		Solyc02g078650	7.13793		Solyc07g005630	6.25315		Solyc01g101180	10.6269		Solyc01g008620	6.1175		Solyc01g087800	3.87113		Solyc01g109140	8.74294		Solyc08g007090	8.71372		Solyc02g079460	9.31939
Solyc04g007000	2.29293		Solyc10g047530	5.84901		Solyc05g007830	5.59299		Solyc03g005500	11.7008		Solyc11g069880	7.07623		Solyc09g015000	6.2441		Solyc03g114230	10.5206		Solyc10g047680	5.989		Solyc10g006150	3.84746		Solyc05g012180	8.73031		Solyc09g097960	8.69355		Solyc07g005630	9.30568
Solyc06g069730	2.28831		Solyc12g006720	5.83622		Solyc12g008600	5.54706		Solyc11g006240	11.6666		Solyc09g091770	7.07526		Solyc10g079180	6.23225		Solyc02g079440	10.513		Solyc10g050990	5.94649		Solyc05g025683	3.82145		Solyc10g076670	8.72915		Solyc04g064880	8.64986		Solyc06g068900	9.27657
Solyc12g011030	2.25841		Solyc12g005430	5.77016		Solyc11g012980	5.52461		Solyc05g055030	11.6185		Solyc09g074500	7.00448		Solyc03g098320	6.19371		Solyc12g010020	10.4992		Solyc12g009770	5.94401		Solyc07g054750	3.77976		Solyc10g081970	8.72692		Solyc01g057000	8.64082		Solyc08g021870	9.27367
Solyc03g114840	2.24566		Solyc04g076190	5.71659		Solyc08g079230	5.52397		Solyc02g062390	11.6113		Solyc01g106820	6.98929		Solyc03g120100	6.19246		Solyc08g075320	10.4478		Solyc01g106105	5.7783		Solyc01g087810	3.77192		Solyc12g099730	8.71585		Solyc01g058250	8.62857		Solyc08g078180	9.25118
Solyc03g006970	2.24267		Solyc02g078150	5.68671		Solyc08g044338	5.47424		Solyc02g062310	11.5573		Solyc12g042830	6.95475		Solyc06g048633	6.19153		Solyc06g068900	10.4247		Solyc09g074490	5.76786		Solyc09g082280	3.74835		Solyc10g078360	8.71216		Solyc10g055820	8.61296		Solyc01g101210	9.22978
Solyc06g035530	2.24221		Solyc02g071700	5.67558		Solyc12g011030	5.46844		Solyc11g005860	11.5126		Solyc10g050970	6.94497		Solyc04g050570	6.12403		Solyc02g062390	10.3473		Solyc07g062370	5.70662		Solyc10g075150	3.73582		Solyc10g050730	8.7086		Solyc02g036220	8.5705		Solyc04g071770	9.22513
Solyc03g007030	2.23546		Solyc12g006770	5.67418		Solyc12g006730	5.42449		Solyc04g025530	11.4955		Solyc07g054770	6.94443		Solyc09g092580	6.1062		Solyc12g010030	10.2755		Solyc09g066360	5.6647		Solyc01g008620	3.70693		Solyc05g021390	8.70667		Solyc10g083880	8.46955		Solyc03g094120	9.22263
Solyc02g071475	2.2338		Solyc03g007410	5.65198		Solyc01g109500	5.3929		Solyc07g056080	11.4672		Solyc06g061215	6.92603		Solyc04g072160	6.08232		Solyc08g078180	10.2591		Solyc07g040898	5.65127		Solyc01g102960	3.6666		Solyc12g005940	8.70103		Solyc12g096740	8.43765		Solyc05g014590	9.21955
Solyc06g076450	2.23075		Solyc04g008110	5.5029		Solyc01g006650	5.36174		Solyc04g054380	11.4497		Solyc04g008100	6.9159		Solyc02g087490	6.04259		Solyc01g101210	10.2437		Solyc03g019690	5.64756		Solyc10g074400	3.66126		Solyc03g025640	8.69288		Solyc08g075320	8.39336		Solyc08g007090	9.20061
Solyc09g065780	2.22937		Solyc01g067460	5.44171		Solyc07g053380	5.34082		Solyc06g050140	11.4364		Solyc05g046310	6.89555		Solyc10g084370	6.00749		Solyc08g007090	10.1644		Solyc04g015380	5.63131		Solyc06g076170	3.60467		Solyc08g074680	8.67533		Solyc02g076910	8.34445		Solyc12g099730	9.05341
Solyc10g048030	2.19374		Solyc06g064550	5.39062		Solyc01g090890	5.34064		Solyc07g064660	11.374		Solyc12g100260	6.87443		Solyc01g079170	5.96648		Solyc09g082270	10.1467		Solyc03g005520	5.56773		Solyc01g099620	3.55818		Solyc03g020050	8.66171		Solyc02g067750	8.3273		Solyc09g098080	9.04941
Solyc01g007800	2.19039		Solyc10g055800	5.37802		Solyc04g014770	5.33662		Solyc02g077570	11.3582		Solyc07g054760	6.84473		Solyc05g014280	5.94185		Solyc10g078235	10.1345		Solyc10g005390	5.55919		Solyc07g053900	3.4887		Solyc09g089500	8.65487		Solyc02g093890	8.28163		Solyc03g019690	9.03821
Solyc12g011280	2.16713		Solyc03g096770	5.37693		Solyc01g109140	5.33293		Solyc01g079970	11.3557		Solyc03g123540	6.83133		Solyc01g106820	5.91807		Solyc02g036220	10.1338		Solyc10g051120	5.52079		Solyc02g078370	3.46092		Solyc01g006390	8.65411		Solyc08g067640	8.26753		Solyc05g054380	9.01594
Solyc01g017183	2.15994		Solyc03g110990	5.37523		Solyc10g024490	5.30807		Solyc01g099620	11.2675		Solyc11g020040	6.77913		Solyc03g120090	5.91293		Solyc12g099730	10.123		Solyc12g089300	5.50939		Solyc08g079420	3.44597		Solyc00g247300	8.63062		Solyc01g096320	8.22957		Solyc07g063700	9.00697
Solyc06g069400	2.15815		Solyc06g054570	5.36555		Solyc12g010030	5.2891		Solyc03g083690	11.2257		Solyc10g055810	6.74713		Solyc05g046310	5.90144		Solyc11g007370	10.0758		Solyc04g072280	5.45332		Solyc10g078440	3.42549		Solyc10g076660	8.62549		Solyc02g081800	8.20569		Solyc06g005090	8.93623
Solyc01g066040	2.15732		Solyc01g087570	5.34282		Solyc02g067650	5.26585		Solyc03g044180	11.1096		Solyc11g005480	6.74088		Solyc02g037550	5.89991		Solyc08g036660	10.028		Solyc01g006545	5.44132		Solyc07g063720	3.39916		Solyc03g114230	8.62402		Solyc04g016000	8.18904		Solyc10g005320	8.92026
Solyc06g071320	2.1542		Solyc05g007210	5.32239		Solyc07g062490	5.20835		Solyc02g080850	11.0762		Solyc01g087630	6.72963		Solyc03g020040	5.84503		Solyc01g094970	10.0209		Solyc01g090370	5.41989		Solyc06g076160	3.39878		Solyc01g095960	8.61842		Solyc01g087180	8.17297		Solyc01g057000	8.90429
Solyc02g070910	2.15182		Solyc11g007250	5.27643		Solyc08g029000	5.19401		Solyc03g098740	11.0715		Solyc01g060020	6.6783		Solyc03g059020	5.83896		Solyc12g006280	10.0194		Solyc08g021870	5.38899		Solyc01g006530	3.37253		Solyc01g107390	8.59627		Solyc07g005630	8.15737		Solyc02g077290	8.8827
Solyc08g069040	2.12406		Solyc11g071200	5.27448		Solyc07g008103	5.19294		Solyc04g007620	11.0656		Solyc03g120090	6.66082		Solyc09g011695	5.76603		Solyc02g079460	9.95963		Solyc08g080620	5.13877		Solyc09g008740	3.34749		Solyc12g010030	8.5914		Solyc03g019690	8.08317		Solyc12g010025	8.85826
Solyc05g014000	2.1186		Solyc06g069730	5.23339		Solyc12g010025	5.14073		Solyc06g011440	11.0381		Solyc07g055383	6.62172		Solyc01g107460	5.76114		Solyc08g008600	9.94061		Solyc03g006210	5.11821		Solyc06g069140	3.34174		Solyc08g036640	8.56259		Solyc07g052120	8.04736		Solyc03g013440	8.79263
Solyc06g072700	2.09016		Solyc04g011490	5.22912		Solyc02g083880	5.05133		Solyc05g055370	10.9833		Solyc02g087680	6.61541		Solyc09g064820	5.7388		Solyc09g014910	9.89546		Solyc03g005500	5.10283		Solyc01g060010	3.33229		Solyc06g066590	8.55931		Solyc10g081970	8.03694		Solyc02g062390	8.76466
Solyc05g051200	2.08976		Solyc05g005760	5.21994		Solyc04g012100	5.04348		Solyc05g055080	10.9548		Solyc09g015020	6.61319		Solyc00g072800	5.6968		Solyc11g071470	9.8822		Solyc01g087800	5.04892		Solyc07g054745	3.31899		Solyc03g098090	8.53441		Solyc08g068720	8.01382		Solyc02g093890	8.75338
Solyc05g054090	2.08974		Solyc04g053110	5.20964		Solyc01g087810	5.01555		Solyc12g015700	10.9286		Solyc04g011790	6.58335		Solyc01g081140	5.68105		Solyc03g020080	9.84147		Solyc04g083140	5.03642		Solyc01g060020	3.26333		Solyc11g044840	8.52723		Solyc11g072310	7.99398		Solyc01g097240	8.74934
Solyc03g116730	2.06324		Solyc11g008140	5.1866		Solyc10g055800	5.00802		Solyc11g069560	10.9063		Solyc03g095650	6.57493		Solyc06g066530	5.68043		Solyc04g071070	9.82385		Solyc12g009775	5.03126		Solyc06g068270	3.2403		Solyc10g008700	8.51643		Solyc02g065150	7.98923		Solyc03g111300	8.72439
Solyc06g076790	2.06118		Solyc09g014720	5.16784		Solyc01g107100	4.99829		Solyc03g111300	10.8993		Solyc12g100250	6.54475		Solyc00g071180	5.67004		Solyc02g092820	9.81416		Solyc08g074260	5.01071		Solyc01g106630	3.23854		Solyc08g008600	8.51467		Solyc02g092860	7.94978		Solyc02g092860	8.658
Solyc02g071720	2.05362		Solyc08g067030	5.0907		Solyc04g074410	4.99789		Solyc05g055270	10.8939		Solyc07g026815	6.52794		Solyc12g100250	5.65154		Solyc03g019690	9.75485		Solyc12g088130	4.91922		Solyc06g008750	3.22432		Solyc12g005380	8.49808		Solyc10g083690	7.93076		Solyc11g069880	8.62799
Solyc12g009650	2.04957		Solyc11g012120	5.05828		Solyc09g082460	4.99268		Solyc07g054720	10.8874		Solyc06g048633	6.50036		Solyc10g084890	5.63619		Solyc07g005920	9.69914		Solyc03g112040	4.90102		Solyc10g080920	3.21093		Solyc04g064880	8.48383		Solyc03g070380	7.926		Solyc09g014910	8.58286
Solyc03g121240	2.03882		Solyc05g014000	5.05579		Solyc07g008240	4.99037		Solyc09g066350	10.8812		Solyc12g049030	6.48848		Solyc09g084450	5.62891		Solyc08g074705	9.68338		Solyc02g086700	4.88193		Solyc06g072310	3.17798		Solyc01g105650	8.47557		Solyc06g065050	7.85347		Solyc01g080010	8.58271
Solyc11g071780	2.02977		Solyc07g055950	5.03648		Solyc03g096760	4.98891		Solyc02g065090	10.8747		Solyc01g107850	6.48693		Solyc03g113930	5.61162		Solyc11g069880	9.64807		Solyc04g007380	4.86443		Solyc12g049030	3.11242		Solyc12g056480	8.44836		Solyc11g007370	7.78851		Solyc08g067640	8.57845
Solyc12g005310	2.0279		Solyc01g079940	5.02319		Solyc05g055030	4.97748		Solyc05g016690	10.8692		Solyc01g059965	6.48062		Solyc12g038645	5.59088		Solyc10g055820	9.64567		Solyc01g008497	4.81466		Solyc05g025680	3.09754		Solyc08g014000	8.44794		Solyc11g069880	7.75792		Solyc04g071780	8.57555
Solyc04g015030	2.01541		Solyc03g118780	5.01583		Solyc01g073860	4.95943		Solyc05g050870	10.7278		Solyc10g008360	6.42539		Solyc10g006690	5.59079		Solyc10g078230	9.62253		Solyc09g008750	4.79744		Solyc01g097270	3.05872		Solyc05g054380	8.42987		Solyc06g067980	7.74876		Solyc10g078235	8.54454
Solyc09g092760	2.00564		Solyc04g050730	4.99394		Solyc10g055820	4.92956		Solyc08g014110	10.7045		Solyc03g044790	6.42263		Solyc03g020030	5.5747		Solyc01g006390	9.61232		Solyc01g005500	4.75658		Solyc10g055820	3.0546		Solyc06g074140	8.42505		Solyc03g096430	7.73164		Solyc02g068460	8.49452
Solyc11g032220	2.00067		Solyc01g110590	4.96729		Solyc03g005040	4.88656		Solyc01g097050	10.6699		Solyc02g063000	6.37682		Solyc00g036520	5.53938		Solyc09g097960	9.5968		Solyc08g079420	4.74946		Solyc10g079690	3.03502		Solyc03g098680	8.41111		Solyc05g014590	7.6775		Solyc11g068370	8.48788
Solyc12g097010	1.99282		Solyc07g041720	4.94517		Solyc11g072800	4.85057		Solyc04g074780	10.6505		Solyc02g069960	6.34709		Solyc07g026815	5.52756		Solyc09g013150	9.58109		Solyc02g082920	4.67262		Solyc12g005610	3.0181		Solyc06g007180	8.37527		Solyc02g021350	7.67182		Solyc10g083690	8.4345
Solyc11g011660	1.9903		Solyc06g065820	4.92469		Solyc04g071070	4.84282		Solyc01g094160	10.6322		Solyc09g082810	6.34357		Solyc02g084260	5.51892		Solyc01g006580	9.56822		Solyc07g054745	4.6724		Solyc09g098080	3.01209		Solyc01g080570	8.35888		Solyc09g005780	7.62205		Solyc02g094180	8.37935
Solyc07g042560	1.98468		Solyc07g007860	4.88256		Solyc01g079940	4.79766		Solyc12g017430	10.6038		Solyc04g064880	6.30092		Solyc03g117960	5.50688		Solyc06g074140	9.54772		Solyc05g047530	4.66749		Solyc03g096660	2.99223		Solyc05g051350	8.33922		Solyc07g052370	7.61971		Solyc03g020080	8.35564
Solyc08g080630	1.97843		Solyc11g005150	4.88217		Solyc01g079950	4.77431		Solyc07g041940	10.5938		Solyc09g015000	6.26047		Solyc06g054660	5.49008		Solyc02g076910	9.54112		Solyc01g060010	4.66197		Solyc01g097240	2.95567		Solyc02g072070	8.32475		Solyc03g020070	7.60634		Solyc10g081970	8.32768
Solyc04g076870	1.9636		Solyc09g083440	4.87232		Solyc12g006760	4.77397		Solyc03g020010	10.5398		Solyc10g076240	6.25278		Solyc05g053110	5.47444		Solyc07g052120	9.51946		Solyc08g079870	4.65608		Solyc06g053260	2.93305		Solyc10g078220	8.31408		Solyc02g036240	7.60136		Solyc10g078220	8.31074
Solyc04g005660	1.95246		Solyc05g052300	4.8693		Solyc01g111350	4.76282		Solyc12g056180	10.5123		Solyc03g006700	6.2387		Solyc12g096780	5.47108		Solyc03g005200	9.51034		Solyc09g098080	4.63725		Solyc05g025890	2.90919		Solyc03g098100	8.30936		Solyc08g076710	7.5913		Solyc01g109140	8.29202
Solyc12g096570	1.94377		Solyc09g089505	4.83984		Solyc01g080020	4.75568		Solyc04g016000	10.5021		Solyc00g014840	6.217		Solyc02g063360	5.46849		Solyc04g080560	9.43868		Solyc02g038740	4.63651		Solyc12g055770	2.90565		Solyc03g111300	8.29442		Solyc08g078180	7.58821		Solyc07g062370	8.27014
Solyc12g044280	1.934		Solyc04g005660	4.83513		Solyc08g022240	4.73572		Solyc08g021870	10.492		Solyc07g055387	6.19782		Solyc05g056060	5.46504		Solyc03g113120	9.43031		Solyc04g071780	4.61913		Solyc07g063810	2.9017		Solyc10g079320	8.28249		Solyc01g006580	7.57323		Solyc09g011870	8.23444
Solyc06g062460	1.91746		Solyc07g049370	4.83441		Solyc01g087570	4.73539		Solyc07g052450	10.4871		Solyc06g005813	6.16533		Solyc07g062685	5.44991		Solyc07g052370	9.41986		Solyc05g012660	4.6105		Solyc03g044960	2.89374		Solyc07g053240	8.27639		Solyc03g111300	7.57217		Solyc10g083880	8.19732
Solyc09g014520	1.90887		Solyc06g062580	4.83398		Solyc10g081970	4.71831		Solyc08g078180	10.463		Solyc02g064830	6.15163		Solyc00g022090	5.39583		Solyc06g072650	9.36597		Solyc09g007020	4.56569		Solyc08g076595	2.89099		Solyc05g014590	8.26729		Solyc12g006280	7.50337		Solyc03g007790	8.1802
Solyc12g062530	1.90293		Solyc10g078680	4.81642		Solyc03g093120	4.71601		Solyc10g006720	10.4562		Solyc08g080630	6.14573		Solyc01g091260	5.39199		Solyc03g111300	9.3624		Solyc07g043010	4.56384		Solyc09g005220	2.8895		Solyc01g111250	8.2325		Solyc04g071600	7.49995		Solyc07g009230	8.17909
Solyc03g006880	1.90073		Solyc03g123410	4.81536		Solyc04g011767	4.6938		Solyc01g090300	10.445		Solyc10g084960	6.09951		Solyc08g080540	5.3671		Solyc01g111250	9.34937		Solyc01g087810	4.55903		Solyc02g082450	2.8875		Solyc09g011870	8.20837		Solyc01g100390	7.48727		Solyc05g012660	8.16899
Solyc02g085770	1.89959		Solyc08g023510	4.79677		Solyc06g007580	4.68995		Solyc10g081980	10.4169		Solyc01g006290	6.09108		Solyc08g062960	5.28751		Solyc09g097760	9.33469		Solyc01g106630	4.53755		Solyc03g044830	2.85999		Solyc12g010920	8.197		Solyc06g061210	7.48261		Solyc02g087890	8.16518
Solyc08g066220	1.89127		Solyc06g049050	4.78363		Solyc09g011870	4.6637		Solyc01g101170	10.3595		Solyc03g096550	6.07279		Solyc06g071750	5.27628		Solyc01g107390	9.33106		Solyc03g096190	4.51864		Solyc08g080630	2.84225		Solyc06g076170	8.18839		Solyc09g005830	7.45342		Solyc11g021060	8.14678
Solyc01g096240	1.8866		Solyc04g071070	4.77436		Solyc04g008110	4.64577		Solyc09g013150	10.3485		Solyc06g051950	6.07192		Solyc07g008380	5.26584		Solyc05g053330	9.27266		Solyc02g081485	4.51224		Solyc01g059965	2.83		Solyc11g012705	8.16167		Solyc09g082270	7.45145		Solyc02g093180	8.14111
Solyc04g016590	1.88345		Solyc03g116000	4.76564		Solyc04g025530	4.63329		Solyc07g049460	10.3457		Solyc09g063150	6.06965		Solyc11g020330	5.21248		Solyc10g076240	9.26114		Solyc07g026650	4.43294		Solyc04g017720	2.81466		Solyc06g070990	8.1525		Solyc05g024420	7.44613		Solyc08g023510	8.13351
Solyc12g015690	1.88306		Solyc08g005650	4.74824		Solyc03g114230	4.58172		Solyc04g071605	10.3321		Solyc04g082725	6.06717		Solyc06g051950	5.19184		Solyc09g091000	9.23696		Solyc01g059965	4.39941		Solyc09g092600	2.81376		Solyc09g089540	8.14206		Solyc03g034240	7.43965		Solyc01g058250	8.0878
Solyc10g006755	1.88208		Solyc01g059965	4.72438		Solyc11g012120	4.56462		Solyc08g068720	10.3071		Solyc01g104750	5.99866		Solyc02g094460	5.15847		Solyc03g020070	9.21699		Solyc04g040130	4.34814		Solyc10g076370	2.81295		Solyc07g017880	8.13716		Solyc05g054380	7.43653		Solyc01g097470	8.06988
Solyc12g013700	1.87677		Solyc03g093790	4.65412		Solyc04g064880	4.549		Solyc05g012660	10.2808		Solyc09g074580	5.98797		Solyc02g084970	5.14679		Solyc10g083690	9.18958		Solyc01g097270	4.3444		Solyc02g084113	2.81006		Solyc10g050690	8.13592		Solyc06g068130	7.40002		Solyc01g090810	8.0637
Solyc02g077590	1.87468		Solyc09g091430	4.64356		Solyc09g089910	4.54596		Solyc11g005840	10.2472		Solyc00g174340	5.97792		Solyc00g230060	5.14303		Solyc02g087890	9.18479		Solyc04g047820	4.32312		Solyc04g080990	2.79191		Solyc02g092890	8.1269		Solyc07g005920	7.33431		Solyc04g016000	8.05055
Solyc08g068490	1.85937		Solyc03g031620	4.63898		Solyc12g098610	4.5015		Solyc09g066400	10.23		Solyc09g008760	5.97291		Solyc11g044860	5.14212		Solyc02g084850	9.18142		Solyc03g044180	4.31868		Solyc11g007410	2.78623		Solyc03g006550	8.12509		Solyc03g005890	7.33397		Solyc06g068890	8.04951
Solyc10g006900	1.85586		Solyc01g080020	4.63656		Solyc04g074710	4.45641		Solyc05g054890	10.2234		Solyc07g042230	5.97238		Solyc10g084430	5.11548		Solyc10g007960	9.17291		Solyc06g060240	4.23914		Solyc04g074170	2.75671		Solyc11g011240	8.11477		Solyc12g044983	7.32458		Solyc06g072650	8.0327
Solyc01g110360	1.85012		Solyc03g113720	4.6121		Solyc10g076240	4.45412		Solyc10g078220	10.1794		Solyc02g079150	5.96793		Solyc12g008380	5.09516		Solyc04g071600	9.16362		Solyc07g054800	4.23112		Solyc02g077240	2.73473		Solyc01g100440	8.10447		Solyc03g098090	7.29572		Solyc12g100250	8.02193
Solyc12g006140	1.84587		Solyc01g006650	4.59741		Solyc12g006770	4.43487		Solyc08g066100	10.1729		Solyc08g078087	5.95412		Solyc05g024260	5.0854		Solyc06g036440	9.15649		Solyc09g064760	4.22819		Solyc03g096190	2.72366		Solyc12g010020	8.09627		Solyc03g111100	7.28553		Solyc07g007250	8.0044
Solyc06g083580	1.84256		Solyc12g089050	4.5835		Solyc02g079440	4.41771		Solyc05g010170	10.1343		Solyc04g014770	5.93752		Solyc05g052410	5.02414		Solyc01g095960	9.13062		Solyc08g014110	4.21404		Solyc11g011180	2.72309		Solyc08g074650	8.06485		Solyc01g107080	7.24007		Solyc10g076660	7.99972
Solyc12g094640	1.84203		Solyc04g024840	4.5817		Solyc09g010980	4.39212		Solyc02g080920	10.111		Solyc09g075470	5.90136		Solyc07g055380	5.01357		Solyc11g007180	9.05605		Solyc02g090120	4.19769		Solyc06g066420	2.71755		Solyc03g083660	8.03365		Solyc06g074710	7.2335		Solyc11g005480	7.97575
Solyc02g070580	1.83639		Solyc03g007760	4.57564		Solyc06g066590	4.37926		Solyc08g068450	10.1096		Solyc04g005850	5.90122		Solyc10g081560	5.00365		Solyc03g007790	9.01529		Solyc06g076160	4.18919		Solyc08g029000	2.70936		Solyc02g077290	8.02819		Solyc08g075150	7.23073		Solyc03g070380	7.97386
Solyc10g086565	1.83566		Solyc09g098510	4.54958		Solyc01g104725	4.36209		Solyc04g071590	10.1081		Solyc12g005720	5.88598		Solyc12g056000	4.99078		Solyc05g014590	9.00856		Solyc10g055820	4.17066		Solyc05g005170	2.70865		Solyc10g076240	8.02791		Solyc02g077575	7.21496		Solyc00g174340	7.94877
Solyc08g061910	1.82265		Solyc04g053000	4.54402		Solyc10g050510	4.35507		Solyc11g044840	10.0987		Solyc03g098320	5.8717		Solyc03g025350	4.9863		Solyc02g014730	8.98895		Solyc08g077910	4.13994		Solyc10g083690	2.70539		Solyc12g044657	8.02756		Solyc05g041340	7.19046		Solyc05g015850	7.92304
Solyc10g077120	1.82193		Solyc06g009500	4.53915		Solyc10g047530	4.35076		Solyc04g072343	10.0538		Solyc08g082380	5.87134		Solyc07g054720	4.97355		Solyc04g077260	8.9827		Solyc02g084970	4.11678		Solyc02g087070	2.69241		Solyc03g044830	8.02547		Solyc12g088190	7.1749		Solyc02g036240	7.90611
Solyc09g063130	1.8219		Solyc02g065170	4.53666		Solyc03g093130	4.35058		Solyc10g018340	10.0127		Solyc07g056080	5.87097		Solyc11g066065	4.95356		Solyc12g094460	8.97864		Solyc04g058110	4.07247		Solyc08g023510	2.66475		Solyc07g052370	8.01938		Solyc08g029000	7.16957		Solyc01g095080	7.87307
Solyc10g086570	1.8203		Solyc01g096450	4.5346		Solyc08g006150	4.33518		Solyc11g011330	10.0119		Solyc11g010170	5.81833		Solyc02g090770	4.94144		Solyc10g085750	8.95506		Solyc10g080670	4.07224		Solyc10g051225	2.65359		Solyc12g005450	8.01226		Solyc02g094270	7.16421		Solyc09g008670	7.87167
Solyc06g069790	1.81485		Solyc12g011030	4.51737		Solyc01g086650	4.32836		Solyc06g008540	10.0098		Solyc10g055800	5.80406		Solyc12g041895	4.92465		Solyc09g065420	8.94656		Solyc09g082280	4.02623		Solyc09g008760	2.65298		Solyc04g072280	8.00176		Solyc11g005480	7.14765		Solyc08g059710	7.84139
Solyc03g118310	1.81483		Solyc02g092890	4.51335		Solyc09g057760	4.31311		Solyc03g116390	9.96243		Solyc12g011100	5.79493		Solyc08g075570	4.9223		Solyc02g087090	8.9239		Solyc06g083650	4.01513		Solyc07g018190	2.63782		Solyc11g072920	7.99184		Solyc06g072650	7.10927		Solyc02g065150	7.83674
Solyc01g020285	1.81394		Solyc02g094190	4.49917		Solyc09g082270	4.30495		Solyc00g247300	9.9493		Solyc04g072160	5.79112		Solyc04g014600	4.91577		Solyc02g065150	8.91825		Solyc04g074000	4.0132		Solyc02g078380	2.63296		Solyc01g096790	7.97473		Solyc09g007020	7.10839		Solyc10g079380	7.82448
Solyc02g086460	1.80286		Solyc07g063165	4.49499		Solyc03g078620	4.29931		Solyc05g008170	9.94894		Solyc06g071750	5.78668		Solyc10g085870	4.86486		Solyc12g098757	8.90868		Solyc06g076170	4.01225		Solyc08g077910	2.63032		Solyc10g078230	7.9535		Solyc05g047530	7.10109		Solyc02g094270	7.81445
Solyc06g052010	1.80182		Solyc09g007940	4.4693		Solyc08g078460	4.24812		Solyc01g005160	9.94505		Solyc02g084430	5.7838		Solyc01g104750	4.86298		Solyc01g102890	8.89872		Solyc01g102960	3.91202		Solyc06g066040	2.62979		Solyc04g072375	7.95006		Solyc03g020080	7.06719		Solyc06g005470	7.81075
Solyc10g008160	1.80065		Solyc10g078360	4.46621		Solyc12g010980	4.23883		Solyc07g062200	9.86457		Solyc08g080540	5.7764		Solyc01g102960	4.84942		Solyc06g083900	8.84648		Solyc06g068260	3.89145		Solyc01g080260	2.62605		Solyc03g116070	7.93557		Solyc10g076660	7.04393		Solyc09g089910	7.80963
Solyc01g108790	1.79863		Solyc10g008320	4.42548		Solyc08g078910	4.23617		Solyc09g097960	9.83324		Solyc01g091260	5.76638		Solyc06g008380	4.84079		Solyc10g017970	8.83851		Solyc10g018340	3.88832		Solyc12g089300	2.62544		Solyc03g097410	7.91933		Solyc12g010670	7.03801		Solyc08g006750	7.80212
Solyc04g071140	1.79631		Solyc11g011660	4.41705		Solyc06g084580	4.23154		Solyc02g064830	9.81583		Solyc12g010940	5.74206		Solyc10g008360	4.81555		Solyc12g010025	8.79521		Solyc01g081340	3.85216		Solyc10g044517	2.61099		Solyc03g082530	7.91868		Solyc02g093180	7.0268		Solyc01g096320	7.79525
Solyc11g051170	1.79365		Solyc07g052203	4.40616		Solyc04g063370	4.2186		Solyc08g066880	9.78859		Solyc07g054720	5.74059		Solyc02g064830	4.81254		Solyc12g088190	8.78575		Solyc09g065660	3.84259		Solyc11g069700	2.61078		Solyc08g078160	7.90583		Solyc01g106630	7.01319		Solyc09g089490	7.78236
Solyc08g005680	1.79002		Solyc03g093360	4.38935		Solyc06g008620	4.21008		Solyc12g088800	9.7777		Solyc03g111100	5.71619		Solyc09g092700	4.77903		Solyc08g006750	8.76406		Solyc01g102740	3.81999		Solyc03g025570	2.60787		Solyc06g083130	7.89782		Solyc01g099190	6.99764		Solyc12g100260	7.76792
Solyc09g092110	1.78538		Solyc12g043030	4.37137		Solyc03g093080	4.18842		Solyc04g074830	9.77003		Solyc09g011027	5.71494		Solyc09g074350	4.74762		Solyc09g098160	8.72876		Solyc01g060020	3.80219		Solyc01g105080	2.60673		Solyc05g008220	7.89654		Solyc06g005470	6.99362		Solyc01g081600	7.72491
Solyc02g080200	1.77161		Solyc01g086920	4.36651		Solyc12g096770	4.16947		Solyc05g047530	9.75602		Solyc07g008930	5.69117		Solyc06g076580	4.73634		Solyc05g053620	8.72331		Solyc03g033790	3.73486		Solyc05g025687	2.60635		Solyc08g076980	7.89265		Solyc08g021870	6.97247		Solyc08g014090	7.71863
Solyc12g056830	1.76725		Solyc01g110605	4.35203		Solyc01g080410	4.15539		Solyc09g005560	9.72482		Solyc03g121240	5.68488		Solyc10g048065	4.69733		Solyc06g082260	8.71028		Solyc12g005020	3.69389		Solyc01g006070	2.60579		Solyc12g006280	7.88655		Solyc07g052260	6.96982		Solyc01g102910	7.7049
Solyc06g072710	1.76707		Solyc12g010025	4.34117		Solyc08g068640	4.15185		Solyc03g098680	9.71294		Solyc02g086700	5.6836		Solyc09g065610	4.68632		Solyc11g068370	8.68519		Solyc06g059740	3.69174		Solyc03g007890	2.59906		Solyc03g043900	7.88583		Solyc10g079860	6.96751		Solyc01g087180	7.66786
Solyc02g063380	1.76474		Solyc03g082860	4.33707		Solyc01g007050	4.12612		Solyc01g107000	9.70464		Solyc01g009870	5.66829		Solyc03g078330	4.68471		Solyc10g075110	8.68445		Solyc03g083990	3.68946		Solyc12g014620	2.5874		Solyc04g078360	7.88283		Solyc08g061250	6.9523		Solyc04g054257	7.64806
Solyc03g005770	1.75617		Solyc05g007450	4.33346		Solyc04g011490	4.11818		Solyc08g065710	9.67993		Solyc02g079930	5.66149		Solyc00g094530	4.68326		Solyc09g061890	8.68295		Solyc07g062790	3.68862		Solyc09g089610	2.58406		Solyc10g011920	7.87969		Solyc10g076240	6.92776		Solyc08g036660	7.61903
Solyc03g114310	1.74951		Solyc12g040640	4.31826		Solyc11g007690	4.08523		Solyc06g068890	9.67055		Solyc05g052410	5.65955		Solyc09g074580	4.66097		Solyc01g009330	8.65581		Solyc09g089610	3.67219		Solyc08g063135	2.56992		Solyc02g077370	7.8732		Solyc04g071770	6.91143		Solyc07g056100	7.61447
Solyc10g006230	1.74458		Solyc07g053640	4.3126		Solyc01g010493	4.08413		Solyc10g078770	9.60761		Solyc12g088360	5.64341		Solyc03g123380	4.6598		Solyc04g014330	8.65284		Solyc09g018500	3.65333		Solyc06g066820	2.56948		Solyc11g069560	7.85761		Solyc02g084800	6.87835		Solyc11g069560	7.61
Solyc05g055990	1.74404		Solyc04g014510	4.30577		Solyc08g068600	4.07932		Solyc05g021390	9.6044		Solyc07g062685	5.63063		Solyc11g039360	4.65468		Solyc04g074390	8.64799		Solyc05g009120	3.63395		Solyc07g008210	2.56937		Solyc12g089010	7.85589		Solyc01g101170	6.87645		Solyc12g005380	7.60462
Solyc03g118410	1.74335		Solyc05g015330	4.29136		Solyc12g010020	4.06648		Solyc11g065770	9.58924		Solyc03g059020	5.62743		Solyc00g020020	4.64915		Solyc05g054890	8.64273		Solyc12g006280	3.63296		Solyc06g059740	2.56898		Solyc02g071490	7.85463		Solyc09g098160	6.86971		Solyc02g021350	7.60198
Solyc12g009200	1.74206		Solyc04g074310	4.27959		Solyc08g006740	4.06387		Solyc08g080530	9.58594		Solyc04g014730	5.62411		Solyc05g012530	4.64867		Solyc09g005830	8.63322		Solyc08g078180	3.61199		Solyc10g018340	2.56349		Solyc06g075100	7.85389		Solyc12g005380	6.86407		Solyc08g061250	7.57214
Solyc03g096460	1.74082		Solyc09g092320	4.26309		Solyc01g016540	4.03327		Solyc05g053150	9.57769		Solyc03g007380	5.60708		Solyc02g090790	4.6361		Solyc09g089490	8.62018		Solyc08g078695	3.61039		Solyc06g072320	2.55788		Solyc04g071600	7.84732		Solyc04g071605	6.85458		Solyc11g044840	7.56561
Solyc01g099150	1.74011		Solyc12g009650	4.25064		Solyc06g054570	4.02382		Solyc12g019620	9.57148		Solyc10g005320	5.59599		Solyc02g089630	4.59841		Solyc02g094180	8.59966		Solyc12g100250	3.59289		Solyc01g058250	2.5358		Solyc12g096780	7.83921		Solyc10g078770	6.85111		Solyc07g052120	7.56325
Solyc06g074870	1.72409		Solyc00g028960	4.25023		Solyc03g098740	3.99207		Solyc10g078840	9.55911		Solyc04g072280	5.59202		Solyc08g078087	4.58866		Solyc02g082910	8.5993		Solyc08g062340	3.58539		Solyc05g053860	2.52839		Solyc03g098740	7.82607		Solyc05g053330	6.82758		Solyc03g020070	7.55146
Solyc09g075590	1.7188		Solyc05g006570	4.2501		Solyc06g075780	3.9631		Solyc08g068680	9.55806		Solyc06g076580	5.59158		Solyc02g070920	4.55818		Solyc10g005320	8.58617		Solyc03g098680	3.56468		Solyc02g085800	2.5222		Solyc03g119370	7.82591		Solyc07g009230	6.82312		Solyc02g082910	7.53185
Solyc03g095870	1.71744		Solyc02g081040	4.23928		Solyc01g103470	3.95659		Solyc04g080530	9.54922		Solyc03g123380	5.58696		Solyc04g014480	4.55538		Solyc02g094270	8.58522		Solyc06g036290	3.54082		Solyc10g005550	2.51972		Solyc10g009270	7.81481		Solyc01g097470	6.81309		Solyc11g007370	7.51919
Solyc10g083170	1.71671		Solyc11g008080	4.23355		Solyc04g074450	3.95049		Solyc01g073720	9.54689		Solyc03g043700	5.58555		Solyc12g008850	4.55204		Solyc01g009870	8.5809		Solyc07g049550	3.52255		Solyc01g080120	2.50975		Solyc06g076160	7.81425		Solyc07g009500	6.81235		Solyc12g062940	7.46616
Solyc07g065900	1.7109		Solyc07g052240	4.22668		Solyc05g052300	3.94418		Solyc07g040710	9.5288		Solyc04g077810	5.57617		Solyc06g065305	4.54807		Solyc03g034240	8.5398		Solyc03g096180	3.51419		Solyc01g081340	2.50373		Solyc11g068940	7.80834		Solyc03g005500	6.80934		Solyc00g071180	7.45672
Solyc01g087770	1.70715		Solyc07g007760	4.20962		Solyc09g075330	3.91179		Solyc08g066890	9.5248		Solyc01g108240	5.57512		Solyc01g108830	4.53534		Solyc01g109140	8.53427		Solyc02g087070	3.48896		Solyc02g072393	2.49935		Solyc08g068720	7.80581		Solyc05g015850	6.80646		Solyc12g014590	7.45145
Solyc06g063360	1.70702		Solyc09g011870	4.20719		Solyc03g119660	3.90705		Solyc06g069140	9.51158		Solyc08g079700	5.56646		Solyc03g121240	4.49132		Solyc01g105770	8.52806		Solyc06g065060	3.4727		Solyc07g042510	2.49916		Solyc02g082890	7.79139		Solyc02g082930	6.80026		Solyc02g079440	7.42667
Solyc10g007600	1.70572		Solyc12g014500	4.20472		Solyc07g063165	3.88485		Solyc07g005920	9.50649		Solyc01g107460	5.53797		Solyc09g072770	4.47624		Solyc04g077810	8.51019		Solyc07g063770	3.45978		Solyc02g062890	2.48238		Solyc08g065540	7.77134		Solyc08g065710	6.79268		Solyc11g072310	7.40769
Solyc02g069460	1.70438		Solyc02g092550	4.20282		Solyc02g092790	3.8816		Solyc12g049150	9.50174		Solyc02g072210	5.53411		Solyc09g059650	4.47072		Solyc04g054257	8.50254		Solyc07g052780	3.44445		Solyc04g080540	2.47793		Solyc02g036240	7.77054		Solyc10g076670	6.7798		Solyc06g067980	7.32327
Solyc05g006550	1.7014		Solyc12g015690	4.19536		Solyc01g087800	3.87867		Solyc01g044520	9.48588		Solyc11g068940	5.52876		Solyc09g011080	4.46239		Solyc05g024420	8.48633		Solyc08g014090	3.43918		Solyc01g110925	2.45621		Solyc08g036660	7.76136		Solyc07g006370	6.7797		Solyc05g046340	7.31174
Solyc03g113250	1.70094		Solyc00g049520	4.18789		Solyc03g118310	3.8722		Solyc01g057080	9.4778		Solyc02g092890	5.51986		Solyc12g010410	4.46062		Solyc12g014590	8.47705		Solyc12g088640	3.43909		Solyc00g050430	2.44796		Solyc01g058250	7.74745		Solyc09g091000	6.77248		Solyc02g087090	7.28562
Solyc08g083240	1.69591		Solyc02g032860	4.18067		Solyc04g071770	3.86374		Solyc07g052070	9.47598		Solyc01g098070	5.50623		Solyc05g051580	4.45009		Solyc09g014820	8.46223		Solyc01g105450	3.43466		Solyc03g044180	2.42948		Solyc01g099620	7.73991		Solyc06g050140	6.71725		Solyc03g116530	7.27773
Solyc04g005695	1.6884		Solyc02g081210	4.17402		Solyc10g078360	3.85738		Solyc02g078340	9.47164		Solyc09g065610	5.50439		Solyc05g045730	4.44839		Solyc03g116530	8.45074		Solyc08g068870	3.41439		Solyc09g005210	2.42792		Solyc11g071470	7.70197		Solyc09g090900	6.70838		Solyc04g025530	7.27561
Solyc08g066610	1.68293		Solyc06g076860	4.17091		Solyc01g059965	3.81707		Solyc02g067750	9.46232		Solyc01g079170	5.4663		Solyc03g080100	4.44073		Solyc12g096780	8.38432		Solyc09g057960	3.41135		Solyc02g084840	2.42298		Solyc10g005320	7.68269		Solyc12g010030	6.7031		Solyc12g010020	7.27539
Solyc04g082010	1.67566		Solyc01g111350	4.15415		Solyc03g123410	3.80159		Solyc01g107770	9.45982		Solyc11g007980	5.46194		Solyc10g086410	4.43183		Solyc09g082290	8.36365		Solyc01g099620	3.37478		Solyc03g033330	2.42225		Solyc12g056590	7.67562		Solyc02g086530	6.69178		Solyc00g187050	7.26204
Solyc03g034220	1.66921		Solyc04g081870	4.14826		Solyc02g091250	3.79516		Solyc05g054650	9.43512		Solyc09g066360	5.46123		Solyc06g076570	4.43135		Solyc02g036240	8.35041		Solyc11g021060	3.37321		Solyc05g052030	2.41072		Solyc12g009110	7.66977		Solyc02g082910	6.6888		Solyc01g057350	7.26169
Solyc03g120640	1.66708		Solyc04g054950	4.14675		Solyc10g086680	3.78874		Solyc02g077370	9.41233		Solyc02g065540	5.44845		Solyc03g061550	4.39447		Solyc06g082430	8.33509		Solyc09g066340	3.35035		Solyc08g078695	2.40996		Solyc08g016270	7.64938		Solyc06g068890	6.68861		Solyc10g005460	7.24792
Solyc06g066640	1.66494		Solyc01g097970	4.13884		Solyc01g105070	3.78293		Solyc01g068300	9.41046		Solyc04g007580	5.44814		Solyc01g098070	4.37659		Solyc09g065430	8.33135		Solyc12g056750	3.34935		Solyc08g068520	2.40764		Solyc01g110500	7.6366		Solyc10g081500	6.67781		Solyc06g036440	7.24269
Solyc03g110990	1.66243		Solyc04g025530	4.12489		Solyc09g089540	3.78017		Solyc02g067760	9.38871		Solyc00g025400	5.44707		Solyc07g042400	4.37117		Solyc02g021350	8.31322		Solyc03g096540	3.34038		Solyc01g107830	2.3932		Solyc07g005920	7.62084		Solyc04g079820	6.67381		Solyc02g067650	7.23222
Solyc12g044330	1.66187		Solyc01g006400	4.10401		Solyc06g061200	3.77876		Solyc03g113130	9.36981		Solyc01g109140	5.44403		Solyc07g064140	4.35611		Solyc02g092860	8.31213		Solyc08g005314	3.33389		Solyc04g054260	2.38992		Solyc08g006740	7.60148		Solyc08g016415	6.66529		Solyc03g116390	7.22715
Solyc10g050110	1.65604		Solyc01g080070	4.10043		Solyc01g091590	3.7755		Solyc08g066930	9.3511		Solyc09g089780	5.43005		Solyc10g079620	4.32968		Solyc08g065710	8.30156		Solyc08g023510	3.30686		Solyc04g076640	2.38853		Solyc03g020080	7.59891		Solyc04g011767	6.65708		Solyc01g108350	7.20259
Solyc01g067295	1.6536		Solyc09g089540	4.0998		Solyc01g097270	3.76636		Solyc01g087180	9.32436		Solyc02g067750	5.42941		Solyc11g071820	4.31437		Solyc03g025490	8.30153		Solyc04g054950	3.30067		Solyc10g039197	2.38381		Solyc04g079730	7.59422		Solyc08g006750	6.63914		Solyc08g074865	7.20005
Solyc08g013670	1.65288		Solyc04g079560	4.09124		Solyc01g073840	3.7643		Solyc02g076860	9.31297		Solyc05g052670	5.41562		Solyc12g006600	4.30524		Solyc03g043900	8.28753		Solyc03g007890	3.2965		Solyc03g121900	2.38208		Solyc08g036505	7.57396		Solyc10g005460	6.60563		Solyc08g068720	7.18043
Solyc01g086920	1.64947		Solyc10g055770	4.07681		Solyc12g010940	3.76191		Solyc09g065750	9.29626		Solyc02g094010	5.4068		Solyc01g006290	4.28052		Solyc01g008050	8.2805		Solyc02g087100	3.29002		Solyc04g015390	2.3811		Solyc12g042210	7.56127		Solyc12g098757	6.60207		Solyc01g008650	7.18008
Solyc06g054260	1.64946		Solyc01g098480	4.07653		Solyc06g076080	3.7539		Solyc01g005500	9.29339		Solyc02g037550	5.39765		Solyc03g007370	4.26697		Solyc06g072530	8.25965		Solyc04g015390	3.28163		Solyc11g011605	2.3758		Solyc06g066230	7.55304		Solyc02g077290	6.58843		Solyc07g005100	7.17145
Solyc07g062000	1.64805		Solyc04g055200	4.07501		Solyc10g083690	3.7532		Solyc01g097380	9.28403		Solyc04g071600	5.3937		Solyc01g066850	4.26564		Solyc03g078090	8.25752		Solyc04g079210	3.26845		Solyc02g014030	2.36828		Solyc06g060870	7.53673		Solyc03g112590	6.56576		Solyc03g083660	7.16104
Solyc03g118130	1.64375		Solyc06g009190	4.07197		Solyc04g079360	3.74579		Solyc08g076710	9.27861		Solyc02g068670	5.39329		Solyc01g066790	4.25603		Solyc03g070380	8.25098		Solyc12g009300	3.23497		Solyc09g074580	2.36566		Solyc03g083990	7.53522		Solyc11g010210	6.55638		Solyc10g007900	7.15496
Solyc01g099630	1.64253		Solyc06g072240	4.05634		Solyc06g062560	3.73338		Solyc08g068730	9.27223		Solyc10g086410	5.38105		Solyc05g010210	4.25495		Solyc07g062370	8.24961		Solyc08g029000	3.2281		Solyc03g096550	2.35597		Solyc10g078495	7.53352		Solyc01g097240	6.55517		Solyc05g024420	7.14529
Solyc01g088260	1.64124		Solyc07g018240	4.05372		Solyc01g097970	3.71609		Solyc07g007460	9.26468		Solyc03g082520	5.35369		Solyc09g011027	4.24448		Solyc03g006700	8.23848		Solyc08g077330	3.22656		Solyc10g006450	2.35517		Solyc08g078180	7.5257		Solyc01g109120	6.55449		Solyc03g096190	7.12791
Solyc08g023497	1.63437		Solyc01g086650	4.04689		Solyc02g087350	3.70991		Solyc08g082520	9.24668		Solyc10g050960	5.35012		Solyc02g065540	4.23572		Solyc12g019220	8.22185		Solyc05g025687	3.2199		Solyc03g096540	2.35277		Solyc08g083170	7.5103		Solyc01g102900	6.54655		Solyc12g096740	7.12322
Solyc09g064410	1.63301		Solyc01g006090	4.04337		Solyc01g073890	3.70837		Solyc06g034410	9.24613		Solyc11g071760	5.33444		Solyc02g079930	4.23517		Solyc10g081970	8.22		Solyc03g006740	3.21413		Solyc02g067440	2.3459		Solyc01g107080	7.49709		Solyc07g056707	6.53858		Solyc02g077575	7.12127
Solyc06g005710	1.6324		Solyc03g119910	4.04065		Solyc08g036660	3.66756		Solyc02g087350	9.22185		Solyc01g007025	5.31307		Solyc04g072700	4.23479		Solyc05g015850	8.21953		Solyc07g018190	3.20169		Solyc06g076930	2.34324		Solyc08g036620	7.4953		Solyc05g012660	6.53383		Solyc01g105650	7.11732
Solyc12g099650	1.62985		Solyc09g008320	4.03752		Solyc03g026230	3.66492		Solyc07g006900	9.22024		Solyc10g055820	5.29419		Solyc10g078220	4.22881		Solyc09g083445	8.21762		Solyc02g082450	3.19611		Solyc11g061985	2.34281		Solyc09g083360	7.46955		Solyc08g078087	6.47148		Solyc09g098160	7.10515
Solyc04g074640	1.62807		Solyc08g006150	4.03732		Solyc02g092550	3.66257		Solyc03g097510	9.21877		Solyc09g097780	5.27353		Solyc07g006570	4.21694		Solyc03g116390	8.20399		Solyc03g112690	3.18831		Solyc01g005470	2.3374		Solyc10g086680	7.46033		Solyc04g071780	6.47032		Solyc05g047530	7.09876
Solyc07g066330	1.62546		Solyc01g090890	4.03642		Solyc04g058170	3.65216		Solyc01g096720	9.21541		Solyc07g056640	5.2691		Solyc10g086740	4.20222		Solyc02g093890	8.17361		Solyc01g097470	3.16764		Solyc08g074255	2.33168		Solyc07g040710	7.45831		Solyc03g007340	6.45897		Solyc08g014000	7.0888
Solyc03g111120	1.62398		Solyc08g007580	3.9861		Solyc10g050890	3.64561		Solyc08g014090	9.21179		Solyc03g120260	5.26387		Solyc01g059965	4.18664		Solyc11g069560	8.1709		Solyc07g052135	3.16346		Solyc05g014300	2.32336		Solyc04g074760	7.45784		Solyc02g077520	6.42381		Solyc04g083140	7.0856
Solyc01g108210	1.62337		Solyc08g082200	3.98262		Solyc12g010170	3.63688		Solyc08g082517	9.19809		Solyc01g107170	5.24485		Solyc09g082690	4.16498		Solyc03g083660	8.16647		Solyc10g084960	3.16138		Solyc01g106070	2.3223		Solyc03g005040	7.45633		Solyc04g054257	6.40279		Solyc01g102890	7.08323
Solyc09g009420	1.62321		Solyc03g098640	3.97525		Solyc07g056000	3.63432		Solyc03g098100	9.19633		Solyc11g005840	5.23605		Solyc08g075210	4.16074		Solyc01g107080	8.15804		Solyc05g012430	3.12839		Solyc01g097850	2.3216		Solyc05g055030	7.45007		Solyc09g011870	6.36585		Solyc10g080460	7.07117
Solyc05g056050	1.62196		Solyc03g094020	3.97458		Solyc09g092520	3.61858		Solyc03g096420	9.19542		Solyc06g076570	5.23143		Solyc02g081550	4.14855		Solyc03g097390	8.13989		Solyc06g033870	3.1144		Solyc04g040130	2.3202		Solyc12g009220	7.4379		Solyc02g084940	6.36518		Solyc10g007960	7.06939
Solyc10g076410	1.62182		Solyc03g096780	3.95813		Solyc09g065710	3.60617		Solyc12g005440	9.19329		Solyc00g014850	5.22832		Solyc01g102610	4.14419		Solyc05g046340	8.11747		Solyc08g007090	3.11016		Solyc10g083560	2.30083		Solyc09g007790	7.43405		Solyc11g069560	6.35089		Solyc02g064830	7.06456
Solyc02g077860	1.62169		Solyc02g085230	3.95187		Solyc09g090680	3.59449		Solyc02g094000	9.19162		Solyc08g062960	5.22057		Solyc02g084090	4.13835		Solyc04g010210	8.11684		Solyc02g078380	3.10103		Solyc05g007770	2.30029		Solyc01g094970	7.42869		Solyc01g102890	6.34011		Solyc12g008930	7.0568
Solyc02g089540	1.619		Solyc03g113910	3.93229		Solyc09g082810	3.59109		Solyc11g073060	9.18079		Solyc12g010410	5.21544		Solyc04g077810	4.13822		Solyc11g073180	8.11164		Solyc03g096550	3.10045		Solyc04g014480	2.29768		Solyc05g053330	7.40689		Solyc03g094120	6.33013		Solyc02g065090	7.04992
Solyc12g011450	1.61748		Solyc12g088930	3.92578		Solyc08g068680	3.58274		Solyc04g080560	9.16931		Solyc03g098740	5.21448		Solyc02g077670	4.13686		Solyc10g005440	8.10709		Solyc06g005880	3.07545		Solyc01g100370	2.28991		Solyc03g025670	7.40239		Solyc04g074390	6.31677		Solyc01g006580	7.04891
Solyc01g108500	1.60973		Solyc05g012630	3.916		Solyc05g052280	3.57685		Solyc03g123690	9.16697		Solyc01g008620	5.19534		Solyc09g091000	4.12622		Solyc12g019620	8.10165		Solyc12g098210	3.06917		Solyc07g021630	2.28981		Solyc01g097240	7.39844		Solyc05g053620	6.30827		Solyc02g092120	7.04303
Solyc04g015750	1.60869		Solyc04g082140	3.89468		Solyc03g111620	3.56041		Solyc02g021350	9.15068		Solyc07g052135	5.19336		Solyc00g053440	4.12468		Solyc01g095080	8.09761		Solyc06g048740	3.06535		Solyc03g078490	2.28352		Solyc02g090980	7.37438		Solyc01g095080	6.30535		Solyc02g079533	7.02949
Solyc02g080540	1.6081		Solyc08g022240	3.89268		Solyc08g080530	3.55703		Solyc03g113120	9.14702		Solyc03g117960	5.19286		Solyc09g008760	4.1093		Solyc05g010330	8.08972		Solyc01g058250	3.06298		Solyc08g077330	2.27935		Solyc03g083370	7.37076		Solyc11g068370	6.30225		Solyc05g054650	7.01418
Solyc07g044970	1.60698		Solyc08g068710	3.88787		Solyc10g080400	3.55086		Solyc04g072000	9.14013		Solyc10g075150	5.18929		Solyc00g244280	4.07987		Solyc09g011870	8.08126		Solyc12g014620	3.05825		Solyc06g048740	2.27509		Solyc01g073890	7.35974		Solyc06g061080	6.29693		Solyc01g094380	7.01134
Solyc03g096850	1.60346		Solyc12g009820	3.86898		Solyc06g007440	3.54099		Solyc05g025953	9.0952		Solyc05g052680	5.1889		Solyc03g006550	4.07649		Solyc01g080570	8.06742		Solyc02g061780	3.05295		Solyc01g006050	2.27062		Solyc09g031875	7.35566		Solyc03g043900	6.28992		Solyc11g008820	7.00754
Solyc12g087830	1.59796		Solyc12g019320	3.86562		Solyc08g068710	3.53681		Solyc06g051090	9.09506		Solyc11g066065	5.18442		Solyc00g019970	4.0629		Solyc11g006240	8.06555		Solyc03g078440	3.03765		Solyc10g011920	2.27053		Solyc11g065770	7.35464		Solyc05g054650	6.28978		Solyc06g074140	7.00292
Solyc09g097805	1.59104		Solyc10g081320	3.86509		Solyc01g110050	3.51841		Solyc01g006050	9.09374		Solyc10g083690	5.176		Solyc00g019980	4.0572		Solyc08g021870	8.0582		Solyc00g050430	3.02322		Solyc09g090900	2.2689		Solyc11g005860	7.35122		Solyc07g041650	6.26683		Solyc04g072000	7.00286
Solyc11g056680	1.58961		Solyc10g083740	3.859		Solyc03g098100	3.51561		Solyc02g085800	9.08113		Solyc10g050510	5.15988		Solyc00g108550	4.0551		Solyc10g005460	8.05724		Solyc02g084840	3.01665		Solyc05g052420	2.26052		Solyc04g071400	7.34774		Solyc07g063700	6.26303		Solyc08g080630	6.99996
Solyc02g069450	1.5796		Solyc12g049400	3.85269		Solyc07g062100	3.51541		Solyc12g006280	9.07907		Solyc06g066530	5.15083		Solyc04g080040	4.05088		Solyc00g187050	8.05124		Solyc09g090900	3.0086		Solyc09g009985	2.25692		Solyc06g051190	7.34585		Solyc05g044490	6.25285		Solyc12g010670	6.98548
Solyc09g007750	1.57508		Solyc03g007170	3.85023		Solyc10g079320	3.50422		Solyc01g108350	9.05518		Solyc09g097810	5.14516		Solyc02g079150	4.04458		Solyc06g076760	8.03691		Solyc12g005620	3.00854		Solyc03g117190	2.25681		Solyc04g074830	7.32733		Solyc03g095700	6.245		Solyc06g050140	6.98227
Solyc04g081320	1.5748		Solyc10g080690	3.84494		Solyc12g055810	3.50417		Solyc10g007580	9.05287		Solyc06g076160	5.14173		Solyc07g052175	4.02813		Solyc08g061250	8.03288		Solyc07g052790	3.00824		Solyc02g038740	2.23089		Solyc09g089530	7.32298		Solyc01g109140	6.2445		Solyc09g083445	6.97352
Solyc11g044910	1.56445		Solyc02g068470	3.84236		Solyc02g085230	3.50063		Solyc08g074260	9.04818		Solyc03g120100	5.1403		Solyc07g055387	4.01526		Solyc08g067640	8.02568		Solyc00g006867	3.00266		Solyc01g087840	2.22923		Solyc10g076250	7.31779		Solyc11g006240	6.24111		Solyc03g025670	6.97035
Solyc06g048420	1.56364		Solyc09g092080	3.84207		Solyc07g054720	3.50027		Solyc03g058890	9.0426		Solyc02g077290	5.12741		Solyc07g006370	4.01396		Solyc01g081600	8.0013		Solyc11g007430	2.99972		Solyc05g051200	2.22659		Solyc07g056080	7.31679		Solyc12g056590	6.19211		Solyc02g062300	6.9651
Solyc07g063600	1.55734		Solyc06g007170	3.83		Solyc06g073990	3.49594		Solyc06g067980	9.00833		Solyc10g048065	5.12304		Solyc05g006230	3.99864		Solyc08g029000	7.99677		Solyc12g100260	2.99963		Solyc08g078880	2.22639		Solyc01g009490	7.28956		Solyc01g006050	6.19196		Solyc11g006240	6.9547
Solyc02g081330	1.55194		Solyc12g017970	3.81305		Solyc06g034370	3.49541		Solyc01g099660	9.00513		Solyc01g007030	5.10967		Solyc09g011045	3.99201		Solyc05g054650	7.9861		Solyc05g050130	2.98164		Solyc06g059840	2.21138		Solyc06g008265	7.28009		Solyc02g079440	6.17249		Solyc10g076670	6.95324
Solyc06g048410	1.54899		Solyc10g084320	3.80911		Solyc08g078695	3.48978		Solyc06g054630	9.00197		Solyc10g086740	5.10488		Solyc00g013150	3.98504		Solyc09g005970	7.96997		Solyc08g080630	2.98027		Solyc07g009380	2.21071		Solyc10g005440	7.26353		Solyc12g019620	6.15124		Solyc03g006700	6.94535
Solyc12g056610	1.54629		Solyc06g007440	3.80427		Solyc01g099405	3.48231		Solyc02g087090	8.99842		Solyc10g006690	5.08979		Solyc10g050970	3.98418		Solyc03g119370	7.96192		Solyc08g079900	2.96701		Solyc10g055800	2.20001		Solyc08g065380	7.2517		Solyc07g008210	6.14394		Solyc01g086680	6.94493
Solyc10g084840	1.54538		Solyc06g060050	3.80057		Solyc02g068680	3.48079		Solyc02g068460	8.99221		Solyc10g078220	5.08934		Solyc11g010170	3.9786		Solyc03g005500	7.95412		Solyc05g047590	2.95176		Solyc11g017100	2.19767		Solyc04g025530	7.24878		Solyc05g041590	6.13569		Solyc04g007250	6.9215
Solyc06g074800	1.54272		Solyc11g073010	3.79017		Solyc03g082860	3.47327		Solyc08g078087	8.99103		Solyc02g064570	5.08413		Solyc09g074505	3.97341		Solyc05g047530	7.93845		Solyc03g044830	2.94983		Solyc01g066910	2.19607		Solyc11g032065	7.23819		Solyc07g045000	6.12721		Solyc09g014820	6.91552
Solyc06g060640	1.54191		Solyc10g055390	3.78348		Solyc01g095500	3.46884		Solyc05g006310	8.98745		Solyc04g011800	5.07708		Solyc03g116690	3.97297		Solyc07g045000	7.93157		Solyc12g040740	2.94434		Solyc10g076510	2.19319		Solyc02g093890	7.21768		Solyc03g006700	6.11245		Solyc05g010000	6.88474
Solyc02g085100	1.54178		Solyc01g111590	3.77609		Solyc08g080650	3.46882		Solyc06g072870	8.95552		Solyc05g010210	5.06572		Solyc03g034390	3.96697		Solyc06g061210	7.92736		Solyc10g078440	2.94256		Solyc03g013440	2.18875		Solyc09g066360	7.20184		Solyc09g082530	6.10236		Solyc02g081800	6.84583
Solyc02g086915	1.53998		Solyc04g064880	3.76571		Solyc06g065820	3.46462		Solyc10g047810	8.95439		Solyc04g014480	5.06062		Solyc12g007290	3.95865		Solyc10g086680	7.91348		Solyc10g084110	2.94198		Solyc04g064870	2.18837		Solyc03g113810	7.19269		Solyc04g071590	6.09204		Solyc03g121190	6.84232
Solyc12g014020	1.52871		Solyc10g008720	3.75732		Solyc09g082240	3.46348		Solyc07g056000	8.95141		Solyc12g094510	5.05998		Solyc00g052430	3.95688		Solyc09g089910	7.90145		Solyc07g005630	2.93484		Solyc03g112040	2.17957		Solyc01g106105	7.18658		Solyc02g070200	6.07004		Solyc08g023420	6.83265
Solyc06g064460	1.52205		Solyc08g077100	3.75716		Solyc01g111340	3.45911		Solyc04g014290	8.94322		Solyc12g098900	5.04885		Solyc11g063480	3.92691		Solyc06g071700	7.89624		Solyc08g078170	2.91833		Solyc01g108910	2.17112		Solyc12g010410	7.18385		Solyc10g007960	6.06914		Solyc09g092470	6.82891
Solyc02g062340	1.50865		Solyc10g078220	3.75622		Solyc01g107190	3.4562		Solyc06g035710	8.9325		Solyc09g090970	5.03463		Solyc07g008570	3.92241		Solyc09g008670	7.89018		Solyc12g096570	2.91026		Solyc02g079860	2.16662		Solyc01g009370	7.14792		Solyc10g080510	6.06889		Solyc05g041340	6.82883
Solyc02g079950	1.4997		Solyc11g066950	3.75583		Solyc09g089930	3.4532		Solyc01g100095	8.93014		Solyc02g093600	5.03411		Solyc05g056560	3.92192		Solyc07g055560	7.88529		Solyc09g097810	2.88504		Solyc06g036290	2.16457		Solyc02g079533	7.14123		Solyc07g063470	6.05376		Solyc07g052260	6.82422
Solyc03g083730	1.49891		Solyc02g089050	3.75545		Solyc03g036473	3.44955		Solyc02g071130	8.92012		Solyc02g080200	5.03315		Solyc00g013181	3.92135		Solyc01g102910	7.87923		Solyc09g008740	2.87154		Solyc03g097870	2.15908		Solyc09g089490	7.13603		Solyc10g080460	6.05201		Solyc12g049030	6.81985
Solyc06g069410	1.49702		Solyc06g048930	3.7546		Solyc06g064550	3.449		Solyc01g109120	8.90624		Solyc09g092415	5.02718		Solyc00g023590	3.92064		Solyc04g051620	7.87609		Solyc08g080650	2.86393		Solyc01g100460	2.15849		Solyc04g078800	7.13307		Solyc06g072530	6.04707		Solyc06g075100	6.80945
Solyc07g005510	1.49675		Solyc01g109690	3.74937		Solyc10g076370	3.44766		Solyc02g076910	8.90351		Solyc06g007580	5.02605		Solyc09g061310	3.91765		Solyc10g079860	7.87517		Solyc05g025890	2.85194		Solyc01g110940	2.15715		Solyc06g073830	7.13126		Solyc06g082260	6.02575		Solyc03g005500	6.80423
Solyc06g083070	1.4931		Solyc05g009120	3.74806		Solyc01g107090	3.44587		Solyc09g090900	8.89791		Solyc07g049530	4.99926		Solyc09g065070	3.89218		Solyc08g076710	7.86203		Solyc01g089890	2.84614		Solyc08g062450	2.15562		Solyc08g068680	7.12674		Solyc05g050220	6.02559		Solyc09g090900	6.80328
Solyc12g014140	1.49158		Solyc05g009890	3.74238		Solyc05g008220	3.43949		Solyc04g045280	8.88811		Solyc09g089910	4.99146		Solyc12g006050	3.88317		Solyc01g099190	7.85552		Solyc02g077790	2.84562		Solyc10g008090	2.15471		Solyc06g062370	7.11665		Solyc10g085750	6.00469		Solyc02g076910	6.79468
Solyc02g080220	1.48984		Solyc02g080640	3.73942		Solyc01g111880	3.43849		Solyc07g039295	8.88461		Solyc03g026270	4.97449		Solyc11g010850	3.87999		Solyc12g010670	7.85215		Solyc01g010410	2.84327		Solyc07g061720	2.14911		Solyc05g052680	7.11306		Solyc04g025530	5.98821		Solyc07g009387	6.79105
Solyc08g005665	1.48854		Solyc07g053530	3.73042		Solyc11g010220	3.43798		Solyc01g086680	8.87427		Solyc05g024260	4.97036		Solyc05g015390	3.85953		Solyc10g008830	7.84936		Solyc05g051200	2.82687		Solyc02g080410	2.14896		Solyc04g071770	7.10373		Solyc03g079980	5.98406		Solyc06g066590	6.77044
Solyc08g067250	1.48854		Solyc01g081340	3.72492		Solyc06g009140	3.43791		Solyc04g074680	8.83768		Solyc04g014600	4.95959		Solyc11g056410	3.85297		Solyc04g014290	7.84163		Solyc05g039950	2.8135		Solyc04g079210	2.13655		Solyc04g076730	7.10097		Solyc11g007490	5.97603		Solyc07g008570	6.75285
Solyc06g062600	1.48728		Solyc10g084670	3.7246		Solyc02g091700	3.43784		Solyc04g054376	8.83459		Solyc03g020040	4.95014		Solyc12g100260	3.84513		Solyc02g093180	7.83246		Solyc07g039570	2.8076		Solyc04g005550	2.13007		Solyc12g008960	7.09889		Solyc03g096670	5.97173		Solyc05g044490	6.73615
Solyc02g088390	1.48438		Solyc02g083700	3.72183		Solyc12g009820	3.41076		Solyc06g075100	8.80345		Solyc08g029000	4.9391		Solyc07g007250	3.82658		Solyc11g010210	7.82303		Solyc09g092600	2.80385		Solyc07g006770	2.12919		Solyc07g063410	7.09849		Solyc06g072130	5.96869		Solyc06g073080	6.73089
Solyc02g082440	1.48273		Solyc02g088390	3.71476		Solyc09g057960	3.40316		Solyc01g058060	8.79762		Solyc01g005230	4.93811		Solyc00g014850	3.82426		Solyc07g052260	7.81993		Solyc10g055800	2.80245		Solyc09g066150	2.12283		Solyc05g007110	7.09821		Solyc09g089910	5.96595		Solyc03g043900	6.72922
Solyc08g007040	1.48267		Solyc06g066630	3.71247		Solyc05g014300	3.38913		Solyc07g015910	8.78422		Solyc06g073165	4.93653		Solyc07g005070	3.81685		Solyc04g079820	7.81445		Solyc04g017720	2.80107		Solyc04g054950	2.11978		Solyc08g068730	7.08101		Solyc08g007130	5.95387		Solyc12g099120	6.72066
Solyc08g075920	1.47977		Solyc01g110050	3.70952		Solyc02g068470	3.38467		Solyc00g104730	8.771		Solyc04g040130	4.90352		Solyc03g095700	3.80913		Solyc04g011940	7.76073		Solyc08g079330	2.79756		Solyc08g062220	2.11887		Solyc02g079890	7.07417		Solyc02g077570	5.94418		Solyc01g100390	6.71732
Solyc02g091560	1.47959		Solyc06g066080	3.70668		Solyc02g080670	3.37172		Solyc08g014010	8.76139		Solyc05g010720	4.89784		Solyc00g069880	3.80629		Solyc06g007180	7.75039		Solyc02g091130	2.79468		Solyc04g074000	2.11405		Solyc02g092860	7.07119		Solyc05g008220	5.93859		Solyc03g005890	6.7147
Solyc06g008030	1.46829		Solyc03g098300	3.70608		Solyc11g072230	3.36928		Solyc07g005070	8.75818		Solyc09g072770	4.88402		Solyc06g051090	3.80502		Solyc06g050530	7.72914		Solyc02g071820	2.79377		Solyc07g062480	2.11242		Solyc05g054650	7.06325		Solyc11g005930	5.92816		Solyc07g009290	6.71232
Solyc01g090460	1.46776		Solyc06g062560	3.70553		Solyc06g074140	3.36469		Solyc06g069130	8.75757		Solyc03g098680	4.87288		Solyc01g106630	3.79986		Solyc11g072470	7.71244		Solyc03g020050	2.77462		Solyc10g081300	2.10945		Solyc02g036480	7.05728		Solyc04g051620	5.88591		Solyc08g006740	6.6965
Solyc01g105030	1.46333		Solyc02g070540	3.69918		Solyc03g111120	3.34448		Solyc12g044657	8.73858		Solyc06g076510	4.87174		Solyc04g018120	3.79792		Solyc07g009500	7.7104		Solyc01g009680	2.75455		Solyc09g061330	2.10891		Solyc02g085880	7.05227		Solyc07g056100	5.85537		Solyc11g071480	6.66201
Solyc03g116870	1.46295		Solyc09g010430	3.69626		Solyc05g054610	3.34113		Solyc01g005800	8.72436		Solyc04g011810	4.86973		Solyc06g069820	3.78422		Solyc01g097240	7.7029		Solyc04g064870	2.74827		Solyc08g014110	2.10122		Solyc02g062390	7.04913		Solyc12g100230	5.83879		Solyc01g106630	6.66118
Solyc03g005760	1.46165		Solyc03g096190	3.69416		Solyc09g014720	3.34024		Solyc07g048060	8.68315		Solyc11g064980	4.84672		Solyc10g005030	3.783		Solyc12g098753	7.69211		Solyc02g085800	2.74673		Solyc04g007000	2.10094		Solyc05g006310	7.03956		Solyc01g094970	5.83758		Solyc04g040180	6.64986
Solyc10g044520	1.46006		Solyc11g072080	3.68843		Solyc02g063410	3.33827		Solyc04g024780	8.66279		Solyc01g007040	4.84286		Solyc10g078930	3.78066		Solyc01g097470	7.67552		Solyc08g062490	2.74558		Solyc08g014010	2.08663		Solyc07g020870	7.03667		Solyc09g065430	5.81715		Solyc03g096420	6.63895
Solyc09g065910	1.46002		Solyc03g116170	3.68588		Solyc02g086470	3.33344		Solyc08g059710	8.65357		Solyc05g054750	4.84195		Solyc05g006430	3.77923		Solyc08g083210	7.67514		Solyc02g077240	2.74346		Solyc11g027840	2.08026		Solyc06g068900	7.03352		Solyc02g078930	5.81589		Solyc08g036620	6.63858
Solyc06g073260	1.45934		Solyc02g088100	3.68534		Solyc06g073830	3.33103		Solyc10g084110	8.653		Solyc05g015390	4.83972		Solyc11g056360	3.77516		Solyc04g014320	7.67418		Solyc05g055370	2.73938		Solyc06g034000	2.07396		Solyc07g049530	7.02607		Solyc02g082450	5.80354		Solyc10g018340	6.63778
Solyc01g098740	1.45514		Solyc08g067320	3.68033		Solyc06g053640	3.32954		Solyc10g078235	8.65246		Solyc03g082420	4.82407		Solyc03g005880	3.76842		Solyc07g009230	7.66068		Solyc11g007420	2.72845		Solyc01g009645	2.06987		Solyc04g008100	7.00707		Solyc07g048060	5.76271		Solyc05g008220	6.61937
Solyc06g049040	1.45491		Solyc12g044310	3.67986		Solyc01g073820	3.32592		Solyc04g071070	8.63825		Solyc00g023580	4.82175		Solyc07g053620	3.76405		Solyc11g072920	7.65881		Solyc12g057130	2.72464		Solyc03g044600	2.06675		Solyc10g085010	7.0019		Solyc12g070080	5.75697		Solyc12g100170	6.61865
Solyc09g061460	1.45341		Solyc03g098650	3.6773		Solyc01g086690	3.31736		Solyc04g077240	8.63138		Solyc12g094610	4.80839		Solyc07g062460	3.75958		Solyc09g065240	7.65854		Solyc09g059020	2.71862		Solyc12g056750	2.06194		Solyc10g083430	6.99974		Solyc08g066100	5.75196		Solyc03g096550	6.60269
Solyc01g109040	1.44951		Solyc06g050315	3.67366		Solyc03g007170	3.31052		Solyc03g098710	8.61769		Solyc02g078680	4.79363		Solyc04g015120	3.75858		Solyc05g052680	7.65484		Solyc12g005510	2.70515		Solyc03g113130	2.05861		Solyc01g008640	6.99239		Solyc07g005100	5.75032		Solyc07g063730	6.59719
Solyc07g042390	1.44767		Solyc03g119370	3.64998		Solyc02g065170	3.30852		Solyc05g008220	8.5945		Solyc01g105410	4.77923		Solyc08g081700	3.74954		Solyc12g056590	7.64363		Solyc02g031790	2.70428		Solyc02g082920	2.04981		Solyc06g033860	6.99088		Solyc08g006740	5.74513		Solyc06g035960	6.58538
Solyc01g087850	1.44416		Solyc09g008860	3.64986		Solyc05g050350	3.29217		Solyc04g017740	8.57948		Solyc11g072230	4.77266		Solyc12g005750	3.74539		Solyc11g011340	7.64315		Solyc02g081500	2.70006		Solyc12g098210	2.04621		Solyc00g100880	6.98714		Solyc12g013620	5.73577		Solyc03g112030	6.58322
Solyc08g083360	1.4424		Solyc07g007920	3.64123		Solyc12g007050	3.29067		Solyc05g053620	8.56903		Solyc10g084300	4.76164		Solyc06g063280	3.738		Solyc01g100390	7.64139		Solyc10g006150	2.69365		Solyc08g078850	2.04595		Solyc07g045430	6.98646		Solyc07g064660	5.72756		Solyc05g007630	6.58226
Solyc03g116740	1.4405		Solyc07g052310	3.63909		Solyc05g045670	3.28991		Solyc08g075320	8.54799		Solyc06g062420	4.75991		Solyc06g076670	3.73789		Solyc09g082300	7.63662		Solyc03g096660	2.69205		Solyc04g009960	2.04515		Solyc04g079820	6.98528		Solyc08g059710	5.72227		Solyc01g105450	6.57683
Solyc06g082970	1.44019		Solyc12g099000	3.63737		Solyc08g074680	3.28228		Solyc10g008150	8.5377		Solyc02g065800	4.74388		Solyc01g108240	3.72763		Solyc02g078250	7.61501		Solyc10g078220	2.67351		Solyc07g062685	2.04376		Solyc01g006950	6.98314		Solyc00g174340	5.71436		Solyc02g062460	6.57145
Solyc06g083490	1.44007		Solyc10g050510	3.62933		Solyc08g062340	3.26501		Solyc01g091590	8.53764		Solyc04g015120	4.74109		Solyc07g019510	3.71883		Solyc04g010200	7.6081		Solyc01g088420	2.66231		Solyc08g006410	2.03967		Solyc05g010000	6.98157		Solyc06g075490	5.7054		Solyc05g053330	6.56988
Solyc06g068910	1.43941		Solyc06g071330	3.62881		Solyc08g023640	3.26053		Solyc09g008510	8.53675		Solyc02g090800	4.73653		Solyc10g084960	3.71854		Solyc09g005780	7.60137		Solyc02g092890	2.66181		Solyc12g009300	2.03417		Solyc08g075320	6.98075		Solyc06g005090	5.69123		Solyc09g005780	6.56871
Solyc11g072080	1.43753		Solyc03g114310	3.62503		Solyc07g043170	3.25999		Solyc02g062030	8.50418		Solyc06g065010	4.73422		Solyc11g063540	3.71164		Solyc01g066790	7.58732		Solyc04g014480	2.65392		Solyc07g055440	2.02784		Solyc07g052130	6.97548		Solyc03g111400	5.68556		Solyc02g084850	6.56837
Solyc01g017220	1.43751		Solyc01g087800	3.62132		Solyc04g053110	3.25798		Solyc03g005520	8.4941		Solyc08g015640	4.7256		Solyc01g095530	3.71091		Solyc03g115970	7.58585		Solyc03g113130	2.63538		Solyc08g079870	2.00945		Solyc04g039965	6.96674		Solyc08g036660	5.66643		Solyc01g095960	6.55844
Solyc06g065490	1.43733		Solyc09g092510	3.61821		Solyc02g067940	3.25788		Solyc09g064760	8.49385		Solyc01g005160	4.71741		Solyc03g096355	3.70276		Solyc03g094120	7.57687		Solyc01g009690	2.6267		Solyc05g015850	2.00813		Solyc10g017540	6.96362		Solyc02g062500	5.66147		Solyc09g082530	6.55375
Solyc03g120630	1.43669		Solyc10g083170	3.61191		Solyc01g099660	3.25612		Solyc07g042230	8.48723		Solyc09g005840	4.70426		Solyc11g071480	3.7026		Solyc01g096320	7.57426		Solyc07g063720	2.61548		Solyc06g069070	2.0033		Solyc12g056960	6.94839		Solyc08g014090	5.6534		Solyc03g113480	6.55237
Solyc02g012000	1.43553		Solyc08g029000	3.60483		Solyc08g065265	3.25495		Solyc07g056100	8.48703		Solyc11g010250	4.70334		Solyc08g077170	3.70139		Solyc11g005930	7.53707		Solyc03g118190	2.57941		Solyc09g014350	2.00041		Solyc05g015850	6.94495		Solyc04g005380	5.64796		Solyc09g082270	6.54854
Solyc07g063950	1.43253		Solyc08g005240	3.60164		Solyc01g057080	3.25468		Solyc04g015380	8.48419		Solyc01g095080	4.69841		Solyc09g005840	3.69696		Solyc04g015610	7.51193		Solyc06g068270	2.57268		Solyc06g054660	1.99826		Solyc11g005840	6.94256		Solyc07g055560	5.64314		Solyc09g007790	6.54711
Solyc08g005250	1.43098		Solyc06g008510	3.59765		Solyc03g096770	3.25346		Solyc10g074436	8.4748		Solyc00g053440	4.69741		Solyc06g082230	3.68567		Solyc12g044983	7.51045		Solyc01g009930	2.56974		Solyc10g084410	1.99529		Solyc10g083400	6.94236		Solyc10g086690	5.63862		Solyc02g077520	6.5412
Solyc08g067030	1.42958		Solyc07g062100	3.59617		Solyc02g093400	3.25266		Solyc12g013850	8.47452		Solyc02g070430	4.69429		Solyc02g091130	3.67753		Solyc01g110830	7.50495		Solyc05g014300	2.56603		Solyc07g026675	1.99247		Solyc02g078650	6.94077		Solyc03g115850	5.63294		Solyc04g079820	6.52701
Solyc01g110000	1.42929		Solyc09g089530	3.59391		Solyc11g005150	3.24252		Solyc03g111510	8.4525		Solyc02g077370	4.67525		Solyc08g079700	3.67152		Solyc06g069100	7.50493		Solyc01g102870	2.56415		Solyc07g063770	1.99164		Solyc12g010960	6.9217		Solyc10g008040	5.63184		Solyc08g068730	6.51955
Solyc02g080230	1.42829		Solyc06g068240	3.58414		Solyc03g111710	3.2295		Solyc04g058170	8.451		Solyc05g050210	4.65849		Solyc05g010720	3.66145		Solyc04g071807	7.4989		Solyc09g090970	2.56056		Solyc04g005610	1.99094		Solyc09g066400	6.89899		Solyc02g092120	5.62503		Solyc10g085700	6.51516
Solyc03g110860	1.42811		Solyc11g040340	3.58384		Solyc03g006550	3.21411		Solyc03g026370	8.43428		Solyc12g013520	4.65738		Solyc09g074490	3.64921		Solyc09g065410	7.4577		Solyc04g054257	2.55246		Solyc06g062340	1.9909		Solyc00g145170	6.89725		Solyc08g083400	5.6227		Solyc07g020870	6.51473
Solyc09g007560	1.42632		Solyc03g111120	3.57967		Solyc02g062550	3.2078		Solyc03g111100	8.41647		Solyc11g044840	4.65415		Solyc05g053010	3.64814		Solyc05g052340	7.44912		Solyc07g056670	2.54841		Solyc06g073165	1.96836		Solyc09g005830	6.89237		Solyc05g054890	5.61979		Solyc09g083440	6.51082
Solyc03g005320	1.42545		Solyc07g064650	3.57406		Solyc01g111590	3.20664		Solyc03g006230	8.41219		Solyc02g081550	4.64821		Solyc00g019950	3.64213		Solyc09g072700	7.44253		Solyc05g015850	2.54786		Solyc08g080650	1.96826		Solyc01g066760	6.89221		Solyc10g017970	5.6144		Solyc09g007520	6.47381
Solyc02g084930	1.42454		Solyc03g119660	3.56542		Solyc10g083740	3.20453		Solyc02g077290	8.40181		Solyc08g074865	4.64551		Solyc05g054650	3.6409		Solyc01g009320	7.43024		Solyc08g082510	2.53402		Solyc11g011590	1.95885		Solyc09g061840	6.8913		Solyc06g035960	5.6115		Solyc03g119240	6.45951
Solyc05g056300	1.42126		Solyc09g057630	3.56354		Solyc06g060050	3.1994		Solyc07g007070	8.40112		Solyc04g007380	4.64334		Solyc01g066190	3.64006		Solyc01g094990	7.40638		Solyc01g006530	2.52633		Solyc02g086700	1.95845		Solyc08g023510	6.88434		Solyc01g103920	5.60687		Solyc07g048060	6.41858
Solyc11g019910	1.4199		Solyc04g079360	3.55988		Solyc11g007803	3.18983		Solyc09g011260	8.39564		Solyc03g096355	4.64253		Solyc02g082260	3.6393		Solyc05g012660	7.40487		Solyc08g080670	2.52411		Solyc10g084960	1.95739		Solyc03g044180	6.881		Solyc07g008130	5.60142		Solyc12g006280	6.40985
Solyc05g056070	1.41913		Solyc06g074000	3.54967		Solyc10g076180	3.18919		Solyc11g068370	8.39469		Solyc10g084430	4.63876		Solyc12g100270	3.63672		Solyc01g105450	7.38813		Solyc01g006050	2.51614		Solyc01g109390	1.94891		Solyc04g079760	6.87929		Solyc08g007820	5.59894		Solyc04g071605	6.40818
Solyc11g009020	1.4185		Solyc01g100030	3.5493		Solyc03g116170	3.18844		Solyc02g092890	8.36571		Solyc06g075050	4.6292		Solyc01g097240	3.6359		Solyc12g062940	7.37657		Solyc07g042510	2.51427		Solyc10g083400	1.94878		Solyc06g062420	6.86097		Solyc03g026370	5.5947		Solyc07g049530	6.39762
Solyc03g115540	1.41824		Solyc06g007130	3.54424		Solyc10g007290	3.18675		Solyc05g046110	8.36358		Solyc03g020060	4.62695		Solyc11g005480	3.63563		Solyc11g065770	7.36836		Solyc08g014010	2.50114		Solyc04g007170	1.94619		Solyc07g052260	6.86018		Solyc01g109920	5.58433		Solyc03g082530	6.38241
Solyc03g097380	1.41725		Solyc03g062900	3.53901		Solyc08g078640	3.18577		Solyc06g065050	8.34502		Solyc05g008235	4.62122		Solyc09g072750	3.63188		Solyc02g092890	7.36722		Solyc02g014030	2.49568		Solyc06g064900	1.94172		Solyc04g039960	6.85617		Solyc04g071070	5.57566		Solyc05g014300	6.37872
Solyc12g099970	1.41696		Solyc01g105920	3.53896		Solyc10g007880	3.18187		Solyc08g006750	8.34467		Solyc05g045730	4.61884		Solyc00g244290	3.62141		Solyc06g074710	7.36433		Solyc04g080990	2.48078		Solyc11g069020	1.93564		Solyc10g076780	6.85348		Solyc04g082830	5.57539		Solyc03g005980	6.37644
Solyc01g108630	1.41627		Solyc02g092510	3.53832		Solyc02g091180	3.17972		Solyc10g055740	8.34316		Solyc01g097240	4.61382		Solyc03g116630	3.61915		Solyc04g071605	7.36111		Solyc07g054790	2.47516		Solyc07g043240	1.93322		Solyc01g106500	6.85159		Solyc07g042550	5.57281		Solyc01g101170	6.37105
Solyc03g120440	1.4142		Solyc07g045440	3.53496		Solyc11g007807	3.17931		Solyc07g042220	8.32323		Solyc01g109120	4.61372		Solyc02g080200	3.60367		Solyc02g077290	7.3588		Solyc04g015430	2.4634		Solyc06g069100	1.9299		Solyc01g105440	6.84875		Solyc03g098760	5.55989		Solyc10g006720	6.37078
Solyc12g014250	1.41334		Solyc03g032040	3.53102		Solyc03g120900	3.176		Solyc04g054374	8.29175		Solyc08g067630	4.60329		Solyc03g114540	3.60294		Solyc03g116070	7.34919		Solyc11g011180	2.45526		Solyc11g021060	1.91405		Solyc09g075890	6.84781		Solyc06g082430	5.55683		Solyc03g096540	6.36724
Solyc10g009570	1.41201		Solyc10g078370	3.53045		Solyc07g007760	3.16804		Solyc10g050690	8.28919		Solyc10g011910	4.5972		Solyc10g084390	3.60167		Solyc09g089530	7.34836		Solyc05g016690	2.44998		Solyc02g071820	1.91162		Solyc07g018200	6.82667		Solyc09g014820	5.55267		Solyc00g028760	6.36483
Solyc08g076220	1.40611		Solyc11g011330	3.52597		Solyc04g072000	3.15885		Solyc03g116510	8.26298		Solyc12g009240	4.59467		Solyc09g005120	3.6011		Solyc03g096420	7.32923		Solyc12g017700	2.4469		Solyc07g005210	1.91154		Solyc09g089910	6.81351		Solyc03g044850	5.54107		Solyc11g065770	6.35669
Solyc03g044330	1.40543		Solyc06g064600	3.52171		Solyc11g006700	3.15462		Solyc07g008107	8.26089		Solyc09g074350	4.59003		Solyc11g056320	3.59261		Solyc03g005490	7.31976		Solyc03g096430	2.44441		Solyc10g080620	1.91055		Solyc09g014480	6.80465		Solyc06g051860	5.52616		Solyc06g061210	6.35657
Solyc04g009030	1.4048		Solyc04g078120	3.51276		Solyc02g024050	3.15306		Solyc08g068600	8.2604		Solyc05g056560	4.58898		Solyc01g099150	3.58956		Solyc12g100170	7.31844		Solyc03g121900	2.44325		Solyc12g096570	1.90644		Solyc08g007460	6.78374		Solyc05g014300	5.51313		Solyc03g116070	6.35262
Solyc08g076300	1.4042		Solyc03g117560	3.51266		Solyc08g066270	3.14494		Solyc02g067650	8.23971		Solyc06g076310	4.58307		Solyc01g008620	3.58841		Solyc06g053520	7.30543		Solyc12g005530	2.43891		Solyc07g008240	1.9034		Solyc01g096720	6.77656		Solyc08g083115	5.51061		Solyc11g010210	6.35167
Solyc11g008480	1.40262		Solyc01g006450	3.51109		Solyc09g092080	3.14423		Solyc11g018777	8.23584		Solyc01g096320	4.57246		Solyc06g050520	3.58772		Solyc12g096790	7.29961		Solyc03g096420	2.43723		Solyc11g011615	1.8923		Solyc03g020010	6.77367		Solyc08g074705	5.51005		Solyc01g107080	6.34529
Solyc07g063430	1.39797		Solyc01g100220	3.51013		Solyc03g113760	3.14365		Solyc01g097240	8.22584		Solyc07g064140	4.57188		Solyc06g064900	3.58631		Solyc01g005390	7.28739		Solyc05g052680	2.427		Solyc07g055710	1.89177		Solyc04g074680	6.77353		Solyc08g083130	5.49765		Solyc11g008750	6.34211
Solyc07g021180	1.3966		Solyc02g082830	3.50603		Solyc12g009240	3.14226		Solyc03g094120	8.22047		Solyc08g078180	4.56604		Solyc11g056400	3.58098		Solyc02g077570	7.2758		Solyc07g062480	2.42502		Solyc03g123770	1.88918		Solyc06g060600	6.75626		Solyc02g062463	5.48307		Solyc02g078930	6.33037
Solyc07g064410	1.39563		Solyc01g006170	3.50308		Solyc04g074680	3.1393		Solyc03g025670	8.21395		Solyc05g015850	4.56527		Solyc03g005775	3.57259		Solyc08g007130	7.27539		Solyc01g105080	2.42407		Solyc05g009120	1.88912		Solyc10g055200	6.75411		Solyc04g016420	5.47865		Solyc09g066360	6.3194
Solyc02g080810	1.39535		Solyc02g080560	3.50187		Solyc08g082200	3.13761		Solyc03g082530	8.20855		Solyc03g006360	4.56319		Solyc02g072540	3.5684		Solyc11g067170	7.27376		Solyc08g016270	2.42379		Solyc06g060017	1.88681		Solyc02g070200	6.74119		Solyc01g094380	5.47075		Solyc08g076710	6.31764
Solyc07g062730	1.39452		Solyc02g083790	3.49947		Solyc11g007980	3.13689		Solyc08g068710	8.20475		Solyc07g052770	4.55685		Solyc01g094910	3.56374		Solyc02g062385	7.27333		Solyc04g005550	2.41708		Solyc10g055810	1.88648		Solyc04g080530	6.73885		Solyc12g044657	5.44249		Solyc09g091060	6.2972
Solyc02g084440	1.39443		Solyc04g051660	3.49684		Solyc08g006900	3.12864		Solyc05g025680	8.19715		Solyc03g098730	4.55287		Solyc01g098820	3.56286		Solyc11g066700	7.26863		Solyc07g025140	2.41622		Solyc02g005315	1.88507		Solyc02g090470	6.73682		Solyc12g099120	5.44188		Solyc07g056080	6.29227
Solyc01g091360	1.3944		Solyc01g111550	3.49672		Solyc10g079350	3.12453		Solyc08g013930	8.19231		Solyc01g087840	4.54842		Solyc01g098770	3.56246		Solyc04g007670	7.26169		Solyc10g076510	2.41406		Solyc04g081970	1.88484		Solyc07g064660	6.73438		Solyc06g062490	5.43638		Solyc10g084960	6.28811
Solyc02g083810	1.39406		Solyc02g081810	3.49472		Solyc01g006140	3.1196		Solyc12g005380	8.19043		Solyc01g009810	4.5423		Solyc05g045740	3.56134		Solyc03g005210	7.24628		Solyc06g068800	2.40446		Solyc08g078890	1.88018		Solyc10g083690	6.72508		Solyc08g068730	5.43483		Solyc01g073860	6.28137
Solyc02g089050	1.39345		Solyc08g082250	3.49254		Solyc06g084380	3.11629		Solyc09g008500	8.1544		Solyc06g064900	4.52951		Solyc12g056700	3.55834		Solyc11g044840	7.24457		Solyc01g073840	2.39722		Solyc08g078770	1.87914		Solyc05g009550	6.69848		Solyc12g100170	5.43367		Solyc02g063250	6.28001
Solyc03g062720	1.39111		Solyc03g118410	3.49098		Solyc01g103650	3.11239		Solyc08g036660	8.1538		Solyc04g011870	4.51971		Solyc05g008235	3.55782		Solyc07g064660	7.23922		Solyc01g098720	2.39153		Solyc06g063110	1.87899		Solyc01g007040	6.69425		Solyc10g076650	5.43043		Solyc09g082460	6.27711
Solyc03g115980	1.39006		Solyc10g011960	3.4908		Solyc09g008430	3.09942		Solyc05g009550	8.14456		Solyc07g053230	4.51911		Solyc08g083110	3.55447		Solyc01g108350	7.2304		Solyc10g050880	2.38739		Solyc08g008080	1.87746		Solyc08g080530	6.69252		Solyc09g061793	5.42572		Solyc07g062630	6.27508
Solyc05g005873	1.38759		Solyc07g063733	3.48954		Solyc04g012050	3.09823		Solyc09g098160	8.14124		Solyc05g054650	4.51366		Solyc09g007020	3.55042		Solyc01g101170	7.21952		Solyc11g017280	2.38467		Solyc01g096280	1.87665		Solyc11g007370	6.68647		Solyc09g005840	5.42036		Solyc07g049460	6.27217
Solyc01g105880	1.38484		Solyc06g009490	3.48589		Solyc08g068730	3.08807		Solyc06g008570	8.11805		Solyc12g005660	4.51041		Solyc06g011490	3.51587		Solyc04g071770	7.21837		Solyc09g008760	2.37535		Solyc04g078690	1.87276		Solyc05g016690	6.68199		Solyc04g040180	5.41262		Solyc09g008750	6.26647
Solyc12g089210	1.38385		Solyc05g005560	3.48511		Solyc12g009650	3.08693		Solyc11g008600	8.11459		Solyc02g063210	4.50998		Solyc00g181250	3.51515		Solyc10g005380	7.21836		Solyc07g054750	2.37075		Solyc01g106270	1.86731		Solyc01g108360	6.66919		Solyc09g082330	5.40785		Solyc07g008130	6.26039
Solyc07g054580	1.38216		Solyc09g072810	3.48241		Solyc04g073990	3.08374		Solyc03g019690	8.11065		Solyc00g280110	4.5057		Solyc03g020010	3.50117		Solyc10g079380	7.21592		Solyc03g118000	2.3694		Solyc04g008455	1.86393		Solyc05g007770	6.66596		Solyc02g071365	5.4012		Solyc03g114820	6.25857
Solyc03g111610	1.38132		Solyc03g117620	3.46603		Solyc02g088240	3.07973		Solyc06g083937	8.1051		Solyc01g103920	4.49166		Solyc10g084300	3.4918		Solyc02g077575	7.20416		Solyc02g068830	2.36136		Solyc06g073990	1.86249		Solyc07g064650	6.6585		Solyc03g119240	5.39776		Solyc05g051350	6.25637
Solyc09g015330	1.37981		Solyc01g080410	3.46448		Solyc09g075350	3.07745		Solyc11g018775	8.09823		Solyc01g110913	4.48766		Solyc03g117600	3.48351		Solyc12g019180	7.20314		Solyc02g067440	2.35828		Solyc04g016430	1.85739		Solyc07g062480	6.65839		Solyc01g005500	5.39141		Solyc11g032065	6.24596
Solyc01g080870	1.37656		Solyc09g090130	3.45949		Solyc02g071475	3.06925		Solyc03g098720	8.07771		Solyc06g069800	4.48104		Solyc08g014000	3.47569		Solyc06g067980	7.19978		Solyc12g089190	2.34996		Solyc00g272810	1.85583		Solyc07g054720	6.6488		Solyc07g054120	5.3813		Solyc01g098370	6.24086
Solyc10g044543	1.37655		Solyc03g112880	3.45894		Solyc08g016150	3.06836		Solyc12g088330	8.06462		Solyc02g078150	4.47426		Solyc00g020030	3.47198		Solyc10g075130	7.19068		Solyc05g009230	2.34869		Solyc12g057040	1.84981		Solyc06g053150	6.6415		Solyc01g090810	5.37618		Solyc06g065010	6.23299
Solyc06g073090	1.37462		Solyc08g077990	3.45445		Solyc07g008560	3.06024		Solyc04g008100	8.06202		Solyc02g077670	4.46427		Solyc11g012360	3.45429		Solyc06g005470	7.17653		Solyc02g024005	2.34444		Solyc05g044490	1.84513		Solyc06g048870	6.64144		Solyc03g096410	5.36345		Solyc10g008150	6.22985
Solyc08g021820	1.37448		Solyc08g066270	3.45378		Solyc03g098640	3.05956		Solyc08g068640	8.05908		Solyc02g063360	4.46284		Solyc00g014840	3.45342		Solyc08g067690	7.17415		Solyc08g062220	2.34081		Solyc07g039410	1.84274		Solyc04g015220	6.63564		Solyc03g082530	5.36061		Solyc07g048070	6.22307
Solyc12g098890	1.37231		Solyc11g071550	3.45337		Solyc04g079760	3.05303		Solyc01g105650	8.05745		Solyc09g098080	4.45147		Solyc12g094610	3.44614		Solyc07g041650	7.16708		Solyc07g020870	2.34002		Solyc06g033870	1.83759		Solyc08g068640	6.62843		Solyc03g025640	5.35431		Solyc01g111250	6.22203
Solyc12g100060	1.3667		Solyc05g006420	3.45108		Solyc02g090560	3.04576		Solyc10g037880	8.05015		Solyc02g091737	4.44663		Solyc08g066880	3.44047		Solyc01g090810	7.15423		Solyc05g056380	2.33997		Solyc02g071475	1.83371		Solyc03g115610	6.62572		Solyc09g083445	5.35184		Solyc06g082430	6.20013
Solyc08g079235	1.36615		Solyc02g082190	3.44608		Solyc05g009120	3.04406		Solyc02g038740	8.0347		Solyc05g012230	4.43747		Solyc06g066160	3.43736		Solyc11g007490	7.14859		Solyc06g069220	2.33694		Solyc08g074710	1.83349		Solyc01g098910	6.62204		Solyc01g057170	5.34932		Solyc12g005720	6.1949
Solyc04g039850	1.36385		Solyc01g067440	3.44039		Solyc06g072550	3.0414		Solyc04g072800	8.03147		Solyc02g080120	4.43712		Solyc02g089615	3.43622		Solyc02g082930	7.1457		Solyc08g062450	2.33676		Solyc03g078320	1.83068		Solyc08g067630	6.61284		Solyc07g007740	5.34246		Solyc01g110830	6.19271
Solyc07g053540	1.36217		Solyc02g069770	3.43441		Solyc03g116540	3.03727		Solyc08g081680	8.0295		Solyc08g077955	4.43147		Solyc09g092415	3.43066		Solyc04g050570	7.14		Solyc12g088850	2.33479		Solyc05g041200	1.82713		Solyc11g008200	6.60866		Solyc06g062430	5.33052		Solyc02g092880	6.19092
Solyc02g065400	1.36061		Solyc10g084265	3.43235		Solyc09g092510	3.03517		Solyc11g071470	8.02356		Solyc08g007460	4.42995		Solyc09g065800	3.42416		Solyc08g006740	7.12663		Solyc04g082120	2.3225		Solyc01g110930	1.82573		Solyc12g049030	6.605		Solyc10g024490	5.32495		Solyc03g119370	6.1849
Solyc06g060140	1.35868		Solyc03g095180	3.43165		Solyc08g023510	3.03226		Solyc09g098460	8.01815		Solyc06g050520	4.42804		Solyc10g084420	3.41576		Solyc09g082530	7.12222		Solyc05g053610	2.32192		Solyc01g065980	1.82476		Solyc10g018340	6.60382		Solyc10g080410	5.324		Solyc02g090970	6.18121
Solyc03g115900	1.35712		Solyc02g080160	3.43048		Solyc05g007450	3.02487		Solyc01g080920	8.01676		Solyc01g073800	4.42366		Solyc02g088610	3.41021		Solyc04g071590	7.11707		Solyc01g095080	2.31124		Solyc06g053715	1.82265		Solyc08g007230	6.60109		Solyc06g053715	5.32001		Solyc12g036320	6.17712
Solyc03g026200	1.35241		Solyc07g049230	3.4303		Solyc01g107830	3.02103		Solyc07g052370	7.9938		Solyc09g091000	4.41439		Solyc05g052280	3.40524		Solyc09g007020	7.10519		Solyc08g078207	2.30721		Solyc06g083590	1.82036		Solyc02g092120	6.59855		Solyc03g007230	5.31978		Solyc10g017970	6.17269
Solyc03g006490	1.34709		Solyc09g082660	3.42975		Solyc10g080370	3.0183		Solyc08g083170	7.97632		Solyc08g036625	4.39824		Solyc10g074440	3.40427		Solyc03g112995	7.1024		Solyc01g065980	2.30648		Solyc10g083900	1.80527		Solyc03g116510	6.59611		Solyc04g005610	5.31472		Solyc02g071365	6.15082
Solyc10g082030	1.34687		Solyc05g055880	3.42713		Solyc04g008600	3.01825		Solyc10g050730	7.97234		Solyc02g091390	4.39203		Solyc03g043700	3.40158		Solyc05g051550	7.09932		Solyc03g120870	2.29045		Solyc09g075910	1.80476		Solyc09g064820	6.5918		Solyc03g120420	5.31232		Solyc01g007050	6.15057
Solyc03g119860	1.34595		Solyc11g007803	3.42529		Solyc10g086535	3.01667		Solyc10g078230	7.96745		Solyc00g019950	4.38278		Solyc10g074800	3.40109		Solyc03g112040	7.08167		Solyc08g007790	2.28824		Solyc08g078170	1.80147		Solyc12g100270	6.57997		Solyc10g084110	5.31018		Solyc04g015610	6.1492
Solyc07g006710	1.34477		Solyc11g007800	3.41612		Solyc03g063030	3.01531		Solyc01g102910	7.96152		Solyc03g098760	4.37196		Solyc00g049210	3.39556		Solyc06g075100	7.07661		Solyc07g005100	2.28344		Solyc07g017297	1.79971		Solyc12g006430	6.57679		Solyc10g086100	5.30832		Solyc08g074705	6.1443
Solyc01g097910	1.34465		Solyc08g006410	3.41557		Solyc10g086710	3.01325		Solyc07g063730	7.96087		Solyc10g018340	4.36473		Solyc04g015750	3.39524		Solyc12g005380	7.07035		Solyc12g096960	2.283		Solyc03g082550	1.79638		Solyc07g014670	6.57459		Solyc07g052130	5.29825		Solyc08g007130	6.13964
Solyc11g006020	1.34457		Solyc12g056600	3.41331		Solyc03g116510	3.01186		Solyc11g071480	7.95775		Solyc07g053620	4.36385		Solyc07g054760	3.38		Solyc03g112030	7.06		Solyc11g069660	2.27918		Solyc09g082290	1.79592		Solyc00g187050	6.5699		Solyc10g005320	5.29736		Solyc03g111100	6.13181
Solyc05g050980	1.34312		Solyc01g097270	3.41231		Solyc01g110590	3.00989		Solyc06g076160	7.94745		Solyc09g082270	4.35946		Solyc12g005660	3.3783		Solyc12g009130	7.05647		Solyc09g014350	2.27699		Solyc12g036480	1.79519		Solyc06g066360	6.55774		Solyc04g050570	5.29325		Solyc07g056090	6.1162
Solyc02g077710	1.3409		Solyc08g075240	3.40578		Solyc03g005260	3.00976		Solyc02g085010	7.94453		Solyc02g089610	4.35612		Solyc02g080220	3.37222		Solyc08g078170	7.03862		Solyc05g005170	2.27638		Solyc03g096430	1.78785		Solyc11g044400	6.54898		Solyc04g074830	5.29261		Solyc09g013150	6.11288
Solyc10g074930	1.33932		Solyc02g089890	3.4044		Solyc12g096810	3.00898		Solyc10g076220	7.94413		Solyc05g017785	4.35183		Solyc02g069260	3.35685		Solyc04g014280	7.03183		Solyc05g050350	2.27634		Solyc08g074250	1.78742		Solyc02g087350	6.5465		Solyc12g005680	5.29198		Solyc12g040470	6.10404
Solyc06g073290	1.33827		Solyc03g083770	3.39566		Solyc05g012630	3.00343		Solyc01g005390	7.93531		Solyc10g052600	4.34664		Solyc06g059710	3.35487		Solyc11g071480	7.00342		Solyc04g017740	2.27255		Solyc08g077380	1.7867		Solyc03g121340	6.51188		Solyc06g074680	5.28849		Solyc01g009870	6.09703
Solyc09g011130	1.33742		Solyc04g082750	3.39542		Solyc10g050880	2.9994		Solyc11g043160	7.92993		Solyc09g009985	4.34542		Solyc07g008410	3.35228		Solyc12g089350	7.0019		Solyc08g068390	2.27029		Solyc03g118190	1.78598		Solyc02g068470	6.50823		Solyc04g072000	5.27808		Solyc02g092890	6.09695
Solyc04g080630	1.33335		Solyc03g114690	3.39352		Solyc01g079660	2.9967		Solyc09g089840	7.92507		Solyc04g018120	4.34539		Solyc00g022107	3.35092		Solyc02g062355	7.00161		Solyc01g100370	2.26962		Solyc07g054790	1.7848		Solyc02g077520	6.50569		Solyc12g088800	5.27516		Solyc02g070200	6.09223
Solyc05g050500	1.33236		Solyc00g007080	3.39066		Solyc11g007490	2.99472		Solyc03g013440	7.92277		Solyc00g030100	4.34076		Solyc07g064410	3.34509		Solyc10g039390	6.98586		Solyc02g094255	2.26034		Solyc03g120870	1.7816		Solyc08g006750	6.46376		Solyc11g044400	5.26526		Solyc01g099190	6.09144
Solyc04g063240	1.33202		Solyc07g039570	3.38322		Solyc10g085850	2.99343		Solyc08g078550	7.91806		Solyc00g094540	4.32817		Solyc07g043130	3.34163		Solyc07g009290	6.97969		Solyc12g036793	2.25842		Solyc05g053610	1.77828		Solyc09g005110	6.44678		Solyc06g071240	5.26304		Solyc06g065050	6.0886
Solyc11g018550	1.33073		Solyc09g014490	3.3797		Solyc03g062900	2.98357		Solyc01g103630	7.89709		Solyc03g007370	4.32052		Solyc05g051850	3.33797		Solyc02g078930	6.97839		Solyc07g062290	2.25672		Solyc06g066360	1.77814		Solyc02g079540	6.44571		Solyc12g098753	5.26286		Solyc04g082830	6.07351
Solyc03g121540	1.32975		Solyc02g063410	3.37753		Solyc05g008485	2.9808		Solyc03g042560	7.87388		Solyc12g096960	4.31926		Solyc02g094010	3.33777		Solyc10g078770	6.97786		Solyc12g094660	2.25582		Solyc07g009440	1.77807		Solyc09g098080	6.43645		Solyc02g082890	5.25561		Solyc01g009320	6.06778
Solyc12g042230	1.32935		Solyc08g080650	3.37463		Solyc03g098730	2.97881		Solyc03g083990	7.86329		Solyc11g006240	4.31854		Solyc08g080650	3.33401		Solyc03g005890	6.96425		Solyc09g075920	2.25516		Solyc06g069820	1.77721		Solyc07g041000	6.42063		Solyc04g007250	5.24895		Solyc07g064660	6.06366
Solyc01g105050	1.32693		Solyc04g008600	3.36727		Solyc06g008265	2.97552		Solyc01g007040	7.85464		Solyc03g007650	4.30698		Solyc03g123530	3.32703		Solyc01g057350	6.95945		Solyc06g069850	2.24607		Solyc03g123600	1.7763		Solyc11g007970	6.41779		Solyc03g005520	5.24644		Solyc02g080930	6.06149
Solyc01g067890	1.32665		Solyc10g080390	3.36666		Solyc02g077060	2.96807		Solyc06g069727	7.84494		Solyc04g054950	4.30531		Solyc04g014730	3.32372		Solyc11g005480	6.95034		Solyc09g030370	2.24453		Solyc02g089250	1.77429		Solyc09g075820	6.41627		Solyc09g098080	5.23925		Solyc12g056590	6.05126
Solyc03g058160	1.32561		Solyc04g011880	3.36001		Solyc01g009160	2.96784		Solyc03g116520	7.81822		Solyc09g089930	4.30363		Solyc09g092420	3.31417		Solyc09g092470	6.94979		Solyc01g087840	2.23434		Solyc03g116480	1.77283		Solyc07g045350	6.41432		Solyc01g107830	5.22131		Solyc05g015800	6.05057
Solyc07g032640	1.32337		Solyc08g065540	3.35149		Solyc11g018777	2.95602		Solyc07g056600	7.81768		Solyc10g009507	4.29906		Solyc08g061250	3.30981		Solyc10g081500	6.94792		Solyc10g084410	2.23228		Solyc11g066140	1.76976		Solyc01g008300	6.41351		Solyc11g044840	5.21312		Solyc05g054890	6.04716
Solyc04g071340	1.31991		Solyc05g050350	3.34761		Solyc06g069790	2.94899		Solyc06g060600	7.81499		Solyc10g086680	4.29817		Solyc03g007650	3.30923		Solyc03g111510	6.94247		Solyc10g076550	2.22743		Solyc03g121090	1.76595		Solyc08g008150	6.41111		Solyc01g010420	5.20564		Solyc09g073040	6.04408
Solyc07g054820	1.3188		Solyc01g103650	3.34469		Solyc10g084670	2.94855		Solyc02g078930	7.8104		Solyc11g063540	4.29613		Solyc03g111080	3.30901		Solyc02g068400	6.93483		Solyc02g061770	2.22614		Solyc06g071890	1.75794		Solyc09g008560	6.38884		Solyc02g068460	5.20467		Solyc07g005380	6.03869
Solyc11g011160	1.31787		Solyc01g097390	3.34361		Solyc03g119070	2.94692		Solyc02g080890	7.80961		Solyc11g073080	4.28976		Solyc03g025710	3.29701		Solyc02g062300	6.92724		Solyc09g066350	2.21764		Solyc05g008220	1.75614		Solyc03g005510	6.37237		Solyc02g062300	5.20322		Solyc04g051620	6.01789
Solyc02g012020	1.31734		Solyc12g043020	3.34301		Solyc01g110130	2.94619		Solyc05g008210	7.80569		Solyc01g095530	4.28542		Solyc01g107790	3.28597		Solyc01g010080	6.92501		Solyc10g083690	2.21201		Solyc12g042480	1.75407		Solyc05g016310	6.36387		Solyc01g111250	5.19074		Solyc09g005840	6.01278
Solyc01g106400	1.31723		Solyc02g083880	3.33035		Solyc09g011260	2.94506		Solyc11g006050	7.80229		Solyc04g016000	4.28222		Solyc11g066800	3.28238		Solyc09g074890	6.91902		Solyc12g042480	2.19763		Solyc08g081630	1.75316		Solyc01g008610	6.36377		Solyc03g019820	5.18206		Solyc02g093580	6.00842
Solyc10g074920	1.31601		Solyc09g097930	3.32825		Solyc08g077990	2.94093		Solyc06g076060	7.80206		Solyc00g230060	4.28129		Solyc12g045020	3.28177		Solyc05g056170	6.91844		Solyc06g062330	2.19713		Solyc05g013985	1.75255		Solyc06g068890	6.35658		Solyc06g066240	5.17153		Solyc04g015220	6.00599
Solyc02g089065	1.31555		Solyc07g052510	3.32487		Solyc03g097850	2.93981		Solyc04g051360	7.8003		Solyc00g052430	4.27274		Solyc11g063530	3.27597		Solyc01g067040	6.90876		Solyc05g021090	2.17887		Solyc00g289230	1.75253		Solyc12g017430	6.35026		Solyc01g006290	5.17123		Solyc11g067330	5.98415
Solyc05g025600	1.31541		Solyc08g074480	3.3217		Solyc12g008960	2.93862		Solyc04g009780	7.80015		Solyc05g015800	4.27234		Solyc12g015880	3.27435		Solyc07g005100	6.89		Solyc02g089250	2.1704		Solyc06g069850	1.74938		Solyc08g077900	6.342		Solyc12g009130	5.1685		Solyc04g011767	5.97949
Solyc12g096390	1.3147		Solyc03g111400	3.31967		Solyc11g008850	2.93679		Solyc02g092820	7.78662		Solyc00g145170	4.2594		Solyc07g054310	3.27428		Solyc11g069030	6.88003		Solyc01g005470	2.16606		Solyc11g072990	1.7486		Solyc03g112970	6.32989		Solyc05g006870	5.16815		Solyc05g007110	5.96583
Solyc12g056980	1.31397		Solyc01g096260	3.31709		Solyc10g005320	2.93399		Solyc01g007030	7.77753		Solyc06g082770	4.25509		Solyc11g056310	3.25215		Solyc08g014000	6.87938		Solyc12g007040	2.1636		Solyc08g075570	1.74837		Solyc05g052670	6.3273		Solyc06g075100	5.16502		Solyc10g076220	5.9413
Solyc05g009370	1.31389		Solyc09g008380	3.30928		Solyc04g078660	2.92894		Solyc09g064330	7.77722		Solyc08g066880	4.25257		Solyc07g054280	3.25152		Solyc08g023510	6.878		Solyc05g046010	2.16299		Solyc07g041500	1.74713		Solyc02g092820	6.32483		Solyc06g051090	5.16151		Solyc02g079500	5.93491
Solyc06g066000	1.31352		Solyc07g018300	3.30882		Solyc01g097670	2.92816		Solyc01g020190	7.77301		Solyc11g056410	4.24473		Solyc10g085500	3.25077		Solyc03g013440	6.87499		Solyc11g069020	2.16056		Solyc10g050880	1.74475		Solyc08g014570	6.3227		Solyc06g053710	5.15995		Solyc05g055030	5.92928
Solyc01g005520	1.31313		Solyc10g086530	3.30806		Solyc10g085010	2.92779		Solyc01g009370	7.76556		Solyc00g117653	4.24014		Solyc03g007240	3.25073		Solyc01g090120	6.86612		Solyc11g007410	2.15718		Solyc04g078460	1.74058		Solyc02g031990	6.32184		Solyc11g071470	5.15553		Solyc08g080650	5.92217
Solyc10g006360	1.31282		Solyc09g084465	3.30801		Solyc03g007790	2.9275		Solyc10g085010	7.75309		Solyc00g019980	4.23502		Solyc01g095030	3.25024		Solyc04g025530	6.86423		Solyc06g083270	2.15571		Solyc03g118000	1.73996		Solyc03g083680	6.32169		Solyc08g023510	5.14625		Solyc08g067690	5.91207
Solyc10g054420	1.31095		Solyc02g090990	3.30651		Solyc06g073760	2.92696		Solyc06g076170	7.7523		Solyc01g108710	4.22345		Solyc01g094170	3.24403		Solyc03g098310	6.8614		Solyc12g057040	2.14335		Solyc10g076500	1.73804		Solyc12g013850	6.31664		Solyc07g009387	5.13744		Solyc02g068470	5.90425
Solyc01g080280	1.31091		Solyc07g053480	3.29616		Solyc05g008620	2.92388		Solyc09g014820	7.73549		Solyc06g066590	4.2194		Solyc01g107170	3.24376		Solyc05g016690	6.85637		Solyc07g045530	2.1423		Solyc04g080720	1.73701		Solyc04g024780	6.31301		Solyc12g014590	5.13445		Solyc12g100270	5.89504
Solyc06g060830	1.30968		Solyc01g110130	3.29089		Solyc04g078120	2.92343		Solyc03g034320	7.73439		Solyc05g009090	4.2134		Solyc08g077955	3.24295		Solyc03g044960	6.85608		Solyc03g033330	2.13857		Solyc09g005970	1.73416		Solyc05g007630	6.29725		Solyc02g090120	5.13426		Solyc10g081500	5.89372
Solyc06g051200	1.30855		Solyc01g107730	3.2906		Solyc03g025700	2.92233		Solyc01g108360	7.73201		Solyc03g098010	4.21031		Solyc04g080480	3.21683		Solyc04g008480	6.85382		Solyc10g086240	2.12706		Solyc01g097470	1.73168		Solyc03g094120	6.29624		Solyc06g062800	5.12949		Solyc03g119590	5.88988
Solyc02g092570	1.30621		Solyc03g120290	3.28497		Solyc04g082140	2.91846		Solyc09g011890	7.73105		Solyc03g123710	4.19925		Solyc09g010993	3.2154		Solyc07g056100	6.84533		Solyc06g053710	2.11651		Solyc07g063730	1.72659		Solyc10g076510	6.29311		Solyc01g086680	5.12003		Solyc08g008150	5.88744
Solyc07g053640	1.30603		Solyc03g120080	3.28259		Solyc02g068670	2.91787		Solyc00g029190	7.71957		Solyc11g063480	4.19303		Solyc07g005100	3.20863		Solyc09g091060	6.82488		Solyc02g065090	2.11461		Solyc10g079940	1.7218		Solyc02g071560	6.2827		Solyc07g056090	5.11573		Solyc11g072470	5.88655
Solyc03g116800	1.30375		Solyc08g082620	3.28089		Solyc03g036470	2.90988		Solyc03g118000	7.70734		Solyc02g078160	4.18431		Solyc08g068670	3.2075		Solyc03g123690	6.82202		Solyc10g055810	2.10361		Solyc09g090350	1.71974		Solyc02g068670	6.28265		Solyc11g072470	5.11162		Solyc06g070960	5.88583
Solyc12g014150	1.30124		Solyc05g014540	3.27897		Solyc03g115610	2.90955		Solyc06g083970	7.70591		Solyc07g052780	4.18376		Solyc06g076510	3.19351		Solyc07g009387	6.81934		Solyc01g090140	2.10234		Solyc09g090210	1.7174		Solyc11g044390	6.28218		Solyc07g056080	5.10676		Solyc07g056600	5.88392
Solyc02g072540	1.29877		Solyc03g005260	3.2771		Solyc07g053950	2.90415		Solyc03g082640	7.70442		Solyc06g005090	4.18336		Solyc12g056730	3.19316		Solyc04g072000	6.80462		Solyc03g033840	2.0979		Solyc07g039420	1.70788		Solyc05g012660	6.27735		Solyc12g010025	5.10666		Solyc11g066700	5.87378
Solyc02g082760	1.29701		Solyc01g090800	3.27588		Solyc05g016060	2.90298		Solyc12g008960	7.69964		Solyc08g081230	4.18197		Solyc01g095160	3.18029		Solyc02g071365	6.80448		Solyc10g012370	2.09381		Solyc05g024490	1.70688		Solyc01g008620	6.27715		Solyc03g112030	5.10477		Solyc07g007070	5.86924
Solyc03g097950	1.29683		Solyc11g009050	3.27469		Solyc01g104100	2.90106		Solyc01g087980	7.69548		Solyc01g006300	4.17319		Solyc03g034380	3.17658		Solyc06g005090	6.79647		Solyc07g009380	2.09109		Solyc01g109140	1.69973		Solyc10g083580	6.27477		Solyc03g121190	5.0986		Solyc02g086530	5.86801
Solyc10g006970	1.29436		Solyc10g086150	3.27286		Solyc01g067460	2.89852		Solyc08g022240	7.69214		Solyc02g087210	4.17054		Solyc12g005720	3.17421		Solyc06g034410	6.77742		Solyc08g080130	2.08746		Solyc07g007930	1.6978		Solyc09g084465	6.27224		Solyc02g087090	5.09802		Solyc03g111280	5.86515
Solyc02g084650	1.29287		Solyc03g083720	3.26916		Solyc01g006170	2.89676		Solyc07g052120	7.68787		Solyc03g061550	4.16967		Solyc06g082770	3.17219		Solyc03g097410	6.77233		Solyc11g007400	2.08724		Solyc07g055630	1.69335		Solyc01g006840	6.26839		Solyc05g005337	5.09696		Solyc04g010210	5.86001
Solyc08g013720	1.29234		Solyc06g035530	3.26487		Solyc07g025380	2.89623		Solyc01g080010	7.68586		Solyc08g007820	4.16099		Solyc02g083200	3.17172		Solyc00g028760	6.76448		Solyc07g051950	2.07043		Solyc03g096420	1.69215		Solyc10g007280	6.25332		Solyc03g114705	5.09357		Solyc04g080560	5.85888
Solyc07g062190	1.29196		Solyc01g067370	3.25465		Solyc03g083970	2.89221		Solyc07g052130	7.67744		Solyc05g014590	4.1539		Solyc09g011030	3.16971		Solyc03g098090	6.7546		Solyc02g071970	2.066		Solyc03g096410	1.69151		Solyc02g068460	6.23919		Solyc00g187050	5.08866		Solyc03g005040	5.85245
Solyc01g106910	1.28851		Solyc02g079790	3.25434		Solyc10g078540	2.88641		Solyc10g078360	7.67155		Solyc08g077900	4.14851		Solyc03g006250	3.16941		Solyc08g083170	6.74016		Solyc12g013665	2.06468		Solyc03g031890	1.69038		Solyc02g068540	6.23759		Solyc11g008750	5.0833		Solyc05g054655	5.84957
Solyc07g061940	1.28485		Solyc00g156980	3.25271		Solyc04g009900	2.88546		Solyc03g025810	7.67044		Solyc12g006360	4.14616		Solyc07g052930	3.1682		Solyc02g081800	6.73692		Solyc09g089930	2.06337		Solyc12g087940	1.68987		Solyc07g063730	6.23043		Solyc10g074745	5.05994		Solyc07g041650	5.84709
Solyc04g071700	1.28386		Solyc10g078540	3.25246		Solyc06g051300	2.88071		Solyc08g082513	7.6522		Solyc04g016280	4.13664		Solyc07g005210	3.16225		Solyc10g079320	6.73522		Solyc12g005540	2.05547		Solyc02g067580	1.68656		Solyc02g067760	6.22013		Solyc09g030370	5.05522		Solyc02g077570	5.8432
Solyc03g121800	1.28382		Solyc09g056385	3.23692		Solyc02g089890	2.87982		Solyc01g096510	7.65006		Solyc09g008750	4.1322		Solyc03g063470	3.15223		Solyc10g076650	6.72735		Solyc12g056390	2.05474		Solyc04g077295	1.68144		Solyc02g079240	6.21705		Solyc05g052680	5.0511		Solyc02g062463	5.84167
Solyc02g090100	1.28328		Solyc11g007690	3.23675		Solyc07g054400	2.87906		Solyc11g010210	7.64558		Solyc01g098910	4.1319		Solyc11g017280	3.14289		Solyc10g084240	6.72016		Solyc03g119540	2.04766		Solyc07g063700	1.68044		Solyc10g078840	6.21667		Solyc05g046340	5.04969		Solyc07g005920	5.83953
Solyc07g018140	1.2832		Solyc01g108630	3.23648		Solyc08g076190	2.87812		Solyc10g009260	7.64072		Solyc04g072150	4.13146		Solyc02g071560	3.14165		Solyc03g005520	6.71822		Solyc05g055330	2.03992		Solyc05g055330	1.67618		Solyc01g105620	6.2043		Solyc02g078150	5.04872		Solyc12g005440	5.83522
Solyc07g056540	1.28298		Solyc03g006410	3.23577		Solyc03g031620	2.8759		Solyc09g018460	7.62794		Solyc02g088670	4.13067		Solyc06g083190	3.13797		Solyc05g052360	6.71009		Solyc06g066310	2.03889		Solyc02g091737	1.67439		Solyc08g078640	6.20411		Solyc10g078220	5.04299		Solyc07g007740	5.82865
Solyc06g007170	1.28282		Solyc08g081170	3.23507		Solyc01g110000	2.87426		Solyc12g013610	7.62656		Solyc03g042560	4.13041		Solyc02g063210	3.13791		Solyc03g115960	6.70776		Solyc06g053715	2.03274		Solyc03g026000	1.67338		Solyc02g093180	6.20098		Solyc04g080560	5.03315		Solyc12g098580	5.82499
Solyc03g006840	1.28081		Solyc01g098380	3.23451		Solyc11g071200	2.87367		Solyc04g083140	7.60735		Solyc01g107780	4.12555		Solyc00g025290	3.13112		Solyc12g057020	6.6966		Solyc07g008240	2.0271		Solyc03g121810	1.6712		Solyc07g066550	6.20013		Solyc01g112230	5.02943		Solyc12g015655	5.82499
Solyc03g006830	1.28076		Solyc03g031460	3.23432		Solyc01g065700	2.87352		Solyc03g096430	7.5972		Solyc11g056420	4.12303		Solyc05g011890	3.1283		Solyc08g068280	6.68799		Solyc02g067580	2.02037		Solyc05g016690	1.67097		Solyc01g096510	6.19679		Solyc08g075165	5.02908		Solyc07g005110	5.81042
Solyc01g099340	1.2803		Solyc02g082180	3.23336		Solyc01g097390	2.8725		Solyc10g076240	7.59107		Solyc10g084370	4.11512		Solyc04g016280	3.12548		Solyc08g036505	6.68375		Solyc07g008620	2.0064		Solyc06g062430	1.66606		Solyc12g056600	6.19457		Solyc03g096550	5.02178		Solyc08g078170	5.80634
Solyc06g036260	1.27982		Solyc08g008305	3.23294		Solyc02g071610	2.87045		Solyc06g050950	7.58484		Solyc03g006550	4.11398		Solyc12g098910	3.11844		Solyc05g051920	6.67765		Solyc10g006450	1.98241		Solyc07g005035	1.66346		Solyc02g094270	6.19436		Solyc05g015480	5.01212		Solyc08g083210	5.80462
Solyc08g079090	1.27918		Solyc03g118510	3.22278		Solyc04g016230	2.86701		Solyc10g080460	7.57365		Solyc05g053010	4.11029		Solyc09g010160	3.11014		Solyc06g054060	6.67278		Solyc01g066160	1.98025		Solyc02g077290	1.65897		Solyc10g084240	6.18064		Solyc01g018020	5.00898		Solyc09g074500	5.80225
Solyc11g009080	1.27635		Solyc12g008600	3.22213		Solyc09g092320	2.8648		Solyc11g007490	7.56405		Solyc10g078930	4.10825		Solyc02g090350	3.10844		Solyc11g032065	6.67162		Solyc05g008220	1.97614		Solyc03g095780	1.65884		Solyc01g086730	6.18014		Solyc09g013150	5.00865		Solyc12g011100	5.80219
Solyc07g044860	1.27358		Solyc05g013207	3.21948		Solyc10g055390	2.86399		Solyc07g048070	7.55987		Solyc07g053420	4.10676		Solyc00g094520	3.10772		Solyc10g008260	6.66862		Solyc04g076640	1.97353		Solyc05g009280	1.65778		Solyc07g005380	6.17597		Solyc12g008740	5.00645		Solyc01g105620	5.7973
Solyc12g036170	1.27071		Solyc12g005450	3.21643		Solyc09g011330	2.86347		Solyc03g116190	7.53528		Solyc09g005120	4.1022		Solyc11g042630	3.10065		Solyc07g017980	6.66349		Solyc05g009480	1.97166		Solyc09g010000	1.65418		Solyc07g005410	6.1731		Solyc08g080630	5.00598		Solyc04g040130	5.79339
Solyc10g086580	1.26987		Solyc08g068640	3.21618		Solyc12g017240	2.86061		Solyc06g076310	7.53485		Solyc09g061310	4.09948		Solyc11g073080	3.09915		Solyc03g112680	6.65474		Solyc03g115230	1.97085		Solyc05g051180	1.64929		Solyc03g025490	6.1701		Solyc04g009910	5.00581		Solyc03g112590	5.79322
Solyc01g094020	1.26983		Solyc02g080320	3.21404		Solyc09g098510	2.85699		Solyc05g009120	7.53402		Solyc07g053140	4.09742		Solyc11g012850	3.07975		Solyc04g071075	6.63699		Solyc03g095860	1.96656		Solyc03g123680	1.64883		Solyc12g088800	6.16631		Solyc09g011675	5.00448		Solyc03g115850	5.79028
Solyc01g110520	1.26935		Solyc04g072000	3.21277		Solyc06g007970	2.85612		Solyc09g011870	7.53165		Solyc12g045020	4.09602		Solyc05g053210	3.07114		Solyc02g090210	6.63534		Solyc07g054810	1.96083		Solyc05g055660	1.64814		Solyc02g062550	6.1657		Solyc05g009420	4.9901		Solyc07g064650	5.79001
Solyc12g015770	1.26844		Solyc12g094460	3.21267		Solyc07g048070	2.85555		Solyc11g011500	7.50693		Solyc09g098160	4.0891		Solyc08g074620	3.07059		Solyc10g074745	6.63267		Solyc09g009985	1.95313		Solyc07g045530	1.64723		Solyc11g072470	6.16163		Solyc02g080890	4.97385		Solyc08g065710	5.7856
Solyc09g065480	1.26811		Solyc07g054170	3.20573		Solyc05g023900	2.8531		Solyc01g009870	7.50539		Solyc05g006870	4.08791		Solyc11g063610	3.05576		Solyc03g083710	6.63134		Solyc07g005210	1.95264		Solyc09g075920	1.64689		Solyc03g119020	6.15984		Solyc08g078170	4.97304		Solyc07g045000	5.7796
Solyc03g053110	1.26507		Solyc03g119120	3.2056		Solyc05g005150	2.85046		Solyc10g012100	7.50261		Solyc01g007050	4.07465		Solyc00g021650	3.04935		Solyc07g062630	6.6305		Solyc06g069070	1.95154		Solyc05g010650	1.6465		Solyc02g079720	6.15443		Solyc07g020870	4.97091		Solyc11g005840	5.7791
Solyc08g076810	1.26389		Solyc01g111570	3.1982		Solyc02g088390	2.84901		Solyc07g041650	7.49801		Solyc00g020020	4.07325		Solyc00g094540	3.04791		Solyc01g106630	6.62928		Solyc02g085910	1.94855		Solyc11g011580	1.6447		Solyc01g098140	6.14932		Solyc02g064830	4.96983		Solyc02g086300	5.77079
Solyc11g005190	1.2635		Solyc11g005390	3.19595		Solyc09g082450	2.84545		Solyc03g096410	7.49504		Solyc05g045740	4.06992		Solyc00g174340	3.04789		Solyc11g067330	6.62686		Solyc12g087940	1.93904		Solyc01g067020	1.64397		Solyc01g090300	6.14623		Solyc01g105370	4.96409		Solyc02g077370	5.7695
Solyc12g011020	1.26342		Solyc04g076400	3.19441		Solyc01g006450	2.8439		Solyc09g074350	7.48665		Solyc01g088810	4.066		Solyc01g105410	3.04057		Solyc03g113580	6.61514		Solyc03g096410	1.9383		Solyc09g018200	1.64344		Solyc10g078235	6.1326		Solyc03g119370	4.95288		Solyc12g005710	5.76817
Solyc03g059180	1.26248		Solyc07g041970	3.19345		Solyc06g066080	2.84388		Solyc03g098090	7.4848		Solyc12g006590	4.06323		Solyc03g122140	3.0377		Solyc01g103060	6.61499		Solyc07g052565	1.93003		Solyc12g096960	1.64344		Solyc01g100010	6.13251		Solyc03g096540	4.95041		Solyc04g071590	5.76804
Solyc02g064800	1.26195		Solyc07g056650	3.19274		Solyc02g084730	2.84075		Solyc10g050550	7.46893		Solyc00g244280	4.06185		Solyc07g053140	3.0349		Solyc02g092880	6.61334		Solyc06g072310	1.91954		Solyc07g008630	1.64275		Solyc03g122340	6.12771		Solyc12g007320	4.94482		Solyc01g009330	5.76761
Solyc07g053630	1.2577		Solyc07g062550	3.19111		Solyc06g008510	2.83517		Solyc02g036480	7.46538		Solyc00g210860	4.06036		Solyc06g060310	3.03295		Solyc07g007740	6.60625		Solyc02g082740	1.91343		Solyc08g077070	1.64232		Solyc11g069680	6.11932		Solyc06g060450	4.91561		Solyc04g005610	5.7626
Solyc11g009060	1.25483		Solyc02g087960	3.1896		Solyc11g042610	2.83397		Solyc12g042850	7.4491		Solyc09g011870	4.05918		Solyc12g036793	3.03289		Solyc04g011767	6.60221		Solyc04g077400	1.91314		Solyc08g083410	1.64045		Solyc02g088090	6.11753		Solyc02g068400	4.91439		Solyc06g082535	5.75943
Solyc01g079790	1.25284		Solyc09g009550	3.18647		Solyc04g078800	2.8328		Solyc08g005040	7.44037		Solyc00g021650	4.05765		Solyc05g023775	3.02053		Solyc06g062490	6.58869		Solyc01g110925	1.91259		Solyc12g098170	1.63878		Solyc03g098700	6.11503		Solyc01g106105	4.91049		Solyc01g102900	5.75068
Solyc07g047850	1.24995		Solyc03g005320	3.18572		Solyc03g120080	2.82789		Solyc07g009387	7.43532		Solyc04g078360	4.05107		Solyc09g064380	3.01755		Solyc02g079500	6.58546		Solyc10g049980	1.90714		Solyc01g109800	1.63827		Solyc01g091160	6.11235		Solyc05g055370	4.90507		Solyc06g069045	5.73247
Solyc05g006650	1.2496		Solyc00g110870	3.18423		Solyc04g071085	2.82716		Solyc12g096740	7.42548		Solyc03g006620	4.04767		Solyc00g030100	3.01285		Solyc05g010000	6.58266		Solyc02g076980	1.90405		Solyc09g030370	1.63714		Solyc02g090350	6.11021		Solyc07g008107	4.90484		Solyc12g013620	5.73102
Solyc01g106820	1.2468		Solyc04g071085	3.18095		Solyc05g056385	2.82585		Solyc02g069300	7.4182		Solyc01g087980	4.04518		Solyc08g083115	3.00907		Solyc01g006290	6.57895		Solyc09g075910	1.90058		Solyc01g105600	1.63694		Solyc10g024490	6.09481		Solyc12g007040	4.89704		Solyc03g025720	5.73037
Solyc09g061450	1.24604		Solyc09g082220	3.17965		Solyc03g095180	2.82421		Solyc12g009240	7.41505		Solyc07g053240	4.04216		Solyc02g071475	3.00808		Solyc08g067360	6.55575		Solyc07g053600	1.89901		Solyc01g105660	1.63617		Solyc09g090970	6.08407		Solyc04g014330	4.89504		Solyc10g078770	5.7253
Solyc01g112260	1.24278		Solyc11g012980	3.17054		Solyc09g005560	2.82094		Solyc02g085260	7.41392		Solyc00g094520	4.03702		Solyc06g024380	3.00399		Solyc06g065050	6.54837		Solyc08g078890	1.89577		Solyc01g066260	1.63241		Solyc01g105450	6.08386		Solyc02g079500	4.88706		Solyc10g074745	5.72522
Solyc07g054290	1.24094		Solyc10g018340	3.16262		Solyc01g095520	2.81886		Solyc04g074470	7.4131		Solyc10g051080	4.03494		Solyc08g079230	2.99909		Solyc07g056610	6.54177		Solyc02g062710	1.89304		Solyc06g048860	1.62999		Solyc06g035960	6.07902		Solyc01g081600	4.88424		Solyc04g008100	5.725
Solyc08g008630	1.24063		Solyc01g087540	3.15383		Solyc05g015950	2.81717		Solyc03g071850	7.41273		Solyc02g092120	4.03268		Solyc00g019990	2.99882		Solyc05g050220	6.53885		Solyc05g044490	1.88675		Solyc08g007755	1.62948		Solyc03g096190	6.07847		Solyc03g082800	4.88338		Solyc03g113120	5.71329
Solyc09g065270	1.24029		Solyc06g061230	3.15098		Solyc05g055990	2.81641		Solyc03g098760	7.41248		Solyc08g079230	4.03075		Solyc06g069730	2.99877		Solyc01g008650	6.5318		Solyc08g078910	1.88425		Solyc07g008290	1.6281		Solyc10g076480	6.07465		Solyc00g071180	4.87851		Solyc03g026370	5.70377
Solyc10g085555	1.23924		Solyc03g083970	3.14736		Solyc04g009640	2.81181		Solyc11g071990	7.40791		Solyc01g014143	4.02968		Solyc03g123710	2.99638		Solyc03g112590	6.52798		Solyc08g016210	1.86916		Solyc05g047590	1.6273		Solyc02g082920	6.07347		Solyc08g081680	4.86216		Solyc12g088850	5.69777
Solyc09g018750	1.23743		Solyc02g088900	3.13786		Solyc07g064600	2.81023		Solyc03g036470	7.40739		Solyc08g081555	4.02312		Solyc08g074650	2.99436		Solyc07g054840	6.52732		Solyc11g069700	1.86116		Solyc02g079870	1.62536		Solyc03g005520	6.07107		Solyc05g008170	4.85899		Solyc00g247300	5.69644
Solyc09g075560	1.23509		Solyc07g065110	3.13723		Solyc09g098080	2.80931		Solyc03g118960	7.40731		Solyc00g072800	4.0194		Solyc07g065330	2.99433		Solyc10g078220	6.52627		Solyc02g082930	1.85849		Solyc04g015460	1.6249		Solyc04g083140	6.06814		Solyc08g080650	4.85603		Solyc01g107780	5.68934
Solyc11g006360	1.23476		Solyc08g005250	3.13551		Solyc04g054950	2.8093		Solyc01g107090	7.40434		Solyc03g083680	4.01299		Solyc00g023570	2.992		Solyc06g050440	6.52626		Solyc09g007130	1.8571		Solyc12g056390	1.62433		Solyc11g006050	6.06808		Solyc05g045670	4.85171		Solyc12g088190	5.68353
Solyc01g087840	1.23328		Solyc09g090610	3.1325		Solyc07g041760	2.80533		Solyc03g116070	7.39421		Solyc02g071475	4.00873		Solyc10g048060	2.98486		Solyc03g115710	6.52503		Solyc08g074255	1.85584		Solyc09g014710	1.6231		Solyc08g029000	6.05666		Solyc10g079690	4.84802		Solyc04g074390	5.67775
Solyc06g068010	1.23298		Solyc12g096770	3.12681		Solyc01g107270	2.80433		Solyc07g062370	7.37874		Solyc02g089615	4.00015		Solyc03g005810	2.98181		Solyc01g010420	6.52476		Solyc03g095970	1.85566		Solyc09g014580	1.62072		Solyc09g047910	6.05532		Solyc09g091060	4.84598		Solyc05g021390	5.67586
Solyc05g014310	1.22548		Solyc09g065590	3.12545		Solyc09g082870	2.80086		Solyc12g100080	7.37624		Solyc04g077850	3.99862		Solyc03g123400	2.98054		Solyc09g075400	6.51724		Solyc09g090210	1.85399		Solyc03g113710	1.62045		Solyc09g082270	6.04424		Solyc06g074140	4.84489		Solyc08g014110	5.675
Solyc09g090410	1.22488		Solyc01g108650	3.11742		Solyc02g081810	2.79909		Solyc12g011090	7.37504		Solyc00g019740	3.98747		Solyc04g078930	2.97068		Solyc06g073760	6.50319		Solyc01g102890	1.85279		Solyc10g080610	1.61896		Solyc02g061770	6.04381		Solyc03g113120	4.83774		Solyc08g080530	5.67338
Solyc02g020940	1.22285		Solyc02g085930	3.1123		Solyc10g009130	2.78821		Solyc02g088090	7.36901		Solyc07g043710	3.97994		Solyc04g013200	2.96473		Solyc12g006050	6.49501		Solyc03g123680	1.85258		Solyc01g109170	1.61878		Solyc05g050870	6.03919		Solyc08g083110	4.83496		Solyc02g062385	5.67023
Solyc04g050730	1.22258		Solyc03g005600	3.1057		Solyc11g067220	2.78595		Solyc08g006740	7.36268		Solyc01g007020	3.97132		Solyc03g111190	2.96122		Solyc09g098080	6.49118		Solyc03g006760	1.84553		Solyc08g080670	1.61318		Solyc08g061250	6.03816		Solyc03g097410	4.82665		Solyc03g096670	5.65138
Solyc12g010380	1.22216		Solyc03g111210	3.10292		Solyc01g104070	2.7851		Solyc03g112710	7.35797		Solyc04g083140	3.96115		Solyc03g111820	2.95733		Solyc03g080030	6.49029		Solyc07g006480	1.84226		Solyc03g098560	1.61219		Solyc09g089505	6.0352		Solyc12g010020	4.81047		Solyc12g044983	5.6507
Solyc08g074480	1.2198		Solyc01g111420	3.1001		Solyc08g005960	2.7809		Solyc03g025870	7.34231		Solyc01g009270	3.95778		Solyc03g005910	2.95231		Solyc12g096770	6.49007		Solyc09g008510	1.84176		Solyc07g054810	1.61039		Solyc05g052410	6.03515		Solyc10g079380	4.80259		Solyc11g011340	5.64364
Solyc05g052710	1.21872		Solyc05g006550	3.09825		Solyc04g057997	2.78042		Solyc12g049040	7.32739		Solyc04g040180	3.95705		Solyc07g055383	2.95142		Solyc03g025640	6.48674		Solyc06g054620	1.83918		Solyc06g054620	1.61001		Solyc01g009480	6.03461		Solyc11g072630	4.80098		Solyc07g055560	5.63282
Solyc11g021130	1.2185		Solyc04g063245	3.09797		Solyc03g005900	2.77632		Solyc11g069880	7.32573		Solyc00g022090	3.95422		Solyc01g005730	2.95058		Solyc02g083880	6.48523		Solyc10g008090	1.83742		Solyc07g054390	1.60924		Solyc09g082550	6.03173		Solyc12g062940	4.80042		Solyc07g018200	5.63
Solyc03g119540	1.21431		Solyc11g011020	3.09209		Solyc06g053850	2.77151		Solyc03g118450	7.32277		Solyc10g009530	3.95292		Solyc04g005850	2.94168		Solyc03g121190	6.48346		Solyc10g045775	1.83386		Solyc07g061910	1.60853		Solyc10g084600	6.01516		Solyc07g055480	4.78228		Solyc10g075150	5.62261
Solyc06g068670	1.21419		Solyc01g073820	3.08914		Solyc11g007800	2.76544		Solyc07g008290	7.31628		Solyc08g074705	3.95146		Solyc01g105450	2.94029		Solyc08g014090	6.48015		Solyc01g102910	1.83195		Solyc05g013530	1.60847		Solyc12g088850	6.01374		Solyc09g005560	4.77652		Solyc01g098140	5.62122
Solyc07g054210	1.21419		Solyc10g007290	3.08764		Solyc03g115050	2.76411		Solyc01g009160	7.30513		Solyc03g094120	3.95112		Solyc05g017790	2.9396		Solyc02g082450	6.47728		Solyc08g066020	1.83046		Solyc03g119540	1.60722		Solyc01g079200	6.01334		Solyc08g081880	4.77306		Solyc04g077810	5.6206
Solyc10g075160	1.21241		Solyc09g082450	3.08626		Solyc05g015330	2.76393		Solyc07g008103	7.30072		Solyc03g117675	3.9508		Solyc02g082617	2.9345		Solyc04g071780	6.47297		Solyc10g075170	1.83032		Solyc12g056855	1.60722		Solyc02g094860	5.99036		Solyc08g066930	4.77266		Solyc01g095140	5.61977
Solyc02g087400	1.21166		Solyc11g022590	3.08535		Solyc02g080560	2.76322		Solyc05g023600	7.29356		Solyc03g116630	3.9497		Solyc09g005450	2.93389		Solyc03g097500	6.46629		Solyc07g008250	1.82935		Solyc12g008660	1.60634		Solyc06g051090	5.98113		Solyc01g099620	4.76692		Solyc01g111970	5.61901
Solyc03g031700	1.21032		Solyc05g054610	3.08145		Solyc01g016470	2.76229		Solyc03g111280	7.26958		Solyc12g010420	3.94899		Solyc03g120260	2.92867		Solyc02g077520	6.46208		Solyc05g008310	1.82863		Solyc07g005150	1.6039		Solyc03g044960	5.97889		Solyc03g005210	4.76666		Solyc11g030730	5.6064
Solyc01g008240	1.20943		Solyc12g044950	3.08139		Solyc04g008090	2.76167		Solyc04g005050	7.26375		Solyc02g072560	3.94627		Solyc10g080817	2.92768		Solyc02g072050	6.46065		Solyc01g087850	1.82713		Solyc01g089890	1.60093		Solyc03g112680	5.97329		Solyc03g082550	4.7624		Solyc10g076650	5.58957
Solyc01g006790	1.20724		Solyc04g008850	3.07954		Solyc02g077290	2.76071		Solyc00g033990	7.25928		Solyc00g019970	3.94223		Solyc01g103457	2.92764		Solyc08g077010	6.45885		Solyc00g201160	1.82684		Solyc05g055990	1.60088		Solyc05g050350	5.97017		Solyc07g064650	4.75152		Solyc01g008620	5.58678
Solyc01g109300	1.2071		Solyc07g041760	3.0769		Solyc02g090180	2.75496		Solyc04g077180	7.25361		Solyc07g005070	3.94143		Solyc10g083940	2.92649		Solyc02g086300	6.45054		Solyc01g008300	1.8262		Solyc05g054870	1.60034		Solyc03g097840	5.9687		Solyc01g007050	4.75122		Solyc02g072050	5.58303
Solyc08g066180	1.20663		Solyc02g063420	3.07563		Solyc04g079860	2.75009		Solyc08g078083	7.25158		Solyc07g063730	3.93939		Solyc08g080620	2.92342		Solyc03g098720	6.44382		Solyc02g062390	1.82225		Solyc02g062710	1.59907		Solyc07g006420	5.96852		Solyc02g079533	4.74952		Solyc01g008610	5.58218
Solyc01g104950	1.20316		Solyc06g065970	3.07297		Solyc07g044960	2.74815		Solyc02g088167	7.24966		Solyc01g080800	3.93676		Solyc12g056920	2.92043		Solyc07g042430	6.44242		Solyc12g014360	1.8217		Solyc11g008600	1.59846		Solyc11g068370	5.96847		Solyc01g107280	4.74835		Solyc06g071700	5.58048
Solyc06g075580	1.20258		Solyc01g005470	3.07166		Solyc03g112970	2.74639		Solyc08g068280	7.24316		Solyc08g078510	3.93373		Solyc10g084600	2.91976		Solyc01g006050	6.44081		Solyc02g080220	1.82075		Solyc03g005330	1.59737		Solyc10g008080	5.96738		Solyc10g050970	4.74143		Solyc03g079980	5.58045
Solyc09g090960	1.20239		Solyc12g011090	3.07025		Solyc10g008320	2.74433		Solyc09g091000	7.24171		Solyc02g089490	3.93344		Solyc12g094615	2.9158		Solyc12g005440	6.43821		Solyc01g008640	1.81898		Solyc00g201160	1.59725		Solyc06g035710	5.96626		Solyc04g007760	4.73569		Solyc06g061080	5.57584
Solyc06g072465	1.20052		Solyc11g069070	3.06341		Solyc07g041310	2.74242		Solyc12g062940	7.24027		Solyc11g061985	3.93154		Solyc02g089610	2.9154		Solyc12g005640	6.43685		Solyc07g021630	1.81214		Solyc03g113420	1.59617		Solyc10g080010	5.96452		Solyc11g011340	4.73267		Solyc11g072630	5.57219
Solyc05g013810	1.19998		Solyc01g086690	3.05674		Solyc05g005690	2.74161		Solyc10g083890	7.23656		Solyc11g056360	3.93098		Solyc03g043620	2.9134		Solyc05g008220	6.43404		Solyc01g096400	1.80959		Solyc11g011620	1.59275		Solyc08g074620	5.96228		Solyc01g009870	4.73174		Solyc05g050220	5.57117
Solyc03g006360	1.19837		Solyc09g011850	3.05636		Solyc05g051000	2.74156		Solyc11g007470	7.23359		Solyc02g088610	3.93079		Solyc08g078770	2.90582		Solyc11g010860	6.42783		Solyc07g009230	1.80877		Solyc08g015820	1.59257		Solyc10g008120	5.95157		Solyc09g007790	4.72811		Solyc10g075130	5.56367
Solyc09g091430	1.19814		Solyc01g102330	3.05548		Solyc11g070070	2.74107		Solyc02g072210	7.22887		Solyc04g025530	3.92123		Solyc12g094510	2.90453		Solyc01g057000	6.42469		Solyc03g043855	1.80821		Solyc01g109550	1.59055		Solyc01g009810	5.94825		Solyc08g079900	4.72379		Solyc10g005440	5.56015
Solyc12g013500	1.19809		Solyc03g078500	3.05012		Solyc08g062810	2.74025		Solyc09g064640	7.22556		Solyc10g079860	3.91812		Solyc02g071360	2.90216		Solyc02g086530	6.42288		Solyc01g080870	1.80537		Solyc09g090445	1.5822		Solyc02g090490	5.94358		Solyc08g074865	4.71896		Solyc03g123690	5.5585
Solyc06g007160	1.19614		Solyc10g055400	3.04933		Solyc08g062450	2.73983		Solyc10g076510	7.22331		Solyc02g084117	3.91585		Solyc12g089190	2.90148		Solyc08g078590	6.41856		Solyc08g062360	1.80215		Solyc09g007790	1.5814		Solyc04g074780	5.94284		Solyc12g096790	4.69341		Solyc03g098400	5.55161
Solyc03g114930	1.19597		Solyc10g086760	3.0484		Solyc04g055200	2.73533		Solyc01g007950	7.22307		Solyc07g006420	3.91146		Solyc09g065890	2.89405		Solyc08g036620	6.41599		Solyc02g091390	1.79947		Solyc01g049925	1.58136		Solyc03g093890	5.93339		Solyc08g077330	4.69107		Solyc03g112040	5.54763
Solyc11g007680	1.19592		Solyc03g025270	3.04802		Solyc09g009950	2.73446		Solyc08g067640	7.22206		Solyc10g081570	3.91087		Solyc00g019740	2.8924		Solyc09g065440	6.41576		Solyc09g005220	1.79523		Solyc12g098480	1.58066		Solyc03g020070	5.93237		Solyc06g082535	4.68807		Solyc03g115930	5.54599
Solyc01g006340	1.19506		Solyc02g078760	3.0465		Solyc02g084910	2.73202		Solyc02g069730	7.21557		Solyc02g090970	3.90726		Solyc05g007720	2.88784		Solyc07g006370	6.41484		Solyc03g043700	1.79169		Solyc10g005460	1.5799		Solyc08g078040	5.93197		Solyc03g098730	4.67961		Solyc11g011330	5.54015
Solyc01g094790	1.19417		Solyc01g091370	3.04519		Solyc02g079170	2.72466		Solyc06g062420	7.19998		Solyc03g082530	3.90344		Solyc01g091320	2.8838		Solyc12g089300	6.4023		Solyc02g079540	1.78645		Solyc05g007110	1.57815		Solyc10g086280	5.92715		Solyc09g061890	4.67899		Solyc12g019620	5.54013
Solyc02g079190	1.19345		Solyc09g008430	3.04491		Solyc07g018300	2.72132		Solyc02g093570	7.19838		Solyc12g017480	3.89229		Solyc05g025580	2.87928		Solyc06g065530	6.4009		Solyc06g054625	1.78556		Solyc08g080130	1.57596		Solyc07g008570	5.92509		Solyc09g089930	4.67185		Solyc06g005100	5.53533
Solyc02g081150	1.19195		Solyc09g010095	3.0397		Solyc11g066950	2.72004		Solyc12g049170	7.19161		Solyc02g080220	3.89041		Solyc12g089010	2.87371		Solyc07g052130	6.39783		Solyc06g069820	1.78522		Solyc08g014090	1.57523		Solyc09g065890	5.92493		Solyc03g005040	4.6714		Solyc05g015480	5.5339
Solyc09g007850	1.19167		Solyc08g005090	3.03743		Solyc09g007440	2.71781		Solyc12g100090	7.18517		Solyc07g019520	3.88501		Solyc08g005525	2.868		Solyc06g062430	6.39609		Solyc03g007690	1.785		Solyc02g080220	1.57463		Solyc04g007140	5.92369		Solyc03g025720	4.6667		Solyc03g097410	5.52467
Solyc01g097270	1.18921		Solyc05g014130	3.03497		Solyc02g087450	2.71716		Solyc11g018590	7.17627		Solyc09g007270	3.88257		Solyc10g055810	2.86417		Solyc04g074830	6.38906		Solyc02g089090	1.77772		Solyc06g071990	1.57354		Solyc01g010060	5.92244		Solyc03g025670	4.66542		Solyc07g042430	5.51861
Solyc08g006070	1.188		Solyc10g085550	3.03403		Solyc02g082190	2.71678		Solyc12g049090	7.15871		Solyc02g089630	3.87947		Solyc12g049030	2.8634		Solyc06g060600	6.38673		Solyc05g009050	1.77755		Solyc01g111880	1.572		Solyc07g056610	5.91713		Solyc09g082460	4.66454		Solyc10g055200	5.51709
Solyc08g083330	1.18703		Solyc12g095980	3.0334		Solyc06g060760	2.71481		Solyc03g117130	7.15465		Solyc06g011490	3.87888		Solyc08g067160	2.86125		Solyc04g011600	6.38237		Solyc02g086480	1.77704		Solyc09g092415	1.57192		Solyc06g062920	5.9098		Solyc01g095140	4.66451		Solyc10g080510	5.51171
Solyc11g068820	1.18587		Solyc08g005800	3.03318		Solyc04g072660	2.71391		Solyc08g080860	7.14485		Solyc09g065890	3.87848		Solyc11g039980	2.86057		Solyc02g078150	6.37936		Solyc09g011550	1.7601		Solyc03g006760	1.57013		Solyc05g056380	5.90739		Solyc03g044180	4.66123		Solyc06g072530	5.51041
Solyc06g050840	1.18532		Solyc06g018110	3.03238		Solyc04g005050	2.70861		Solyc12g049070	7.14253		Solyc12g009220	3.87393		Solyc03g112100	2.85973		Solyc08g036640	6.36675		Solyc03g006080	1.75752		Solyc08g028690	1.57001		Solyc08g067360	5.89135		Solyc03g113130	4.65968		Solyc09g061890	5.49934
Solyc09g097910	1.18464		Solyc11g007807	3.02989		Solyc04g072265	2.70721		Solyc10g086710	7.13282		Solyc06g076670	3.87167		Solyc09g055810	2.8578		Solyc12g008740	6.36327		Solyc07g042400	1.75424		Solyc02g090545	1.56988		Solyc12g010710	5.88411		Solyc02g094190	4.65551		Solyc01g094970	5.49696
Solyc04g074380	1.18116		Solyc03g111710	3.02752		Solyc02g082910	2.70488		Solyc03g082520	7.1238		Solyc00g023590	3.87118		Solyc00g022103	2.85691		Solyc10g080410	6.35748		Solyc02g071475	1.7489		Solyc01g087850	1.56711		Solyc05g010170	5.88034		Solyc12g042210	4.64872		Solyc09g090970	5.48935
Solyc05g005180	1.1796		Solyc09g091600	3.01924		Solyc12g099000	2.70362		Solyc04g005250	7.11745		Solyc12g089010	3.87115		Solyc02g091480	2.85595		Solyc07g052510	6.35692		Solyc08g077380	1.74233		Solyc06g064895	1.56683		Solyc03g116700	5.87774		Solyc07g056703	4.64054		Solyc02g082930	5.48886
Solyc08g079240	1.17808		Solyc01g096720	3.01681		Solyc04g078780	2.69938		Solyc04g076730	7.11398		Solyc00g108550	3.86968		Solyc06g074560	2.85546		Solyc12g056600	6.35647		Solyc02g090000	1.74183		Solyc01g102890	1.56651		Solyc09g014470	5.87666		Solyc07g008103	4.6392		Solyc08g083115	5.48606
Solyc04g025160	1.17655		Solyc12g057060	3.01529		Solyc10g085900	2.69775		Solyc06g076550	7.113		Solyc02g091990	3.86964		Solyc12g035475	2.85078		Solyc04g074740	6.35388		Solyc09g061330	1.74158		Solyc08g079900	1.56183		Solyc02g085910	5.87398		Solyc04g063350	4.63767		Solyc04g074830	5.48557
Solyc03g095860	1.17599		Solyc02g076830	3.0065		Solyc06g075180	2.69073		Solyc02g062550	7.1117		Solyc06g062550	3.8655		Solyc00g136560	2.84679		Solyc09g089540	6.35144		Solyc01g049925	1.73736		Solyc01g066290	1.56158		Solyc08g014110	5.86984		Solyc03g118450	4.62787		Solyc07g054120	5.48473
Solyc10g045320	1.17278		Solyc01g079507	3.00561		Solyc05g056420	2.68916		Solyc06g071610	7.10855		Solyc01g108220	3.85976		Solyc09g015900	2.8455		Solyc04g076730	6.35052		Solyc12g098170	1.73506		Solyc02g030290	1.5612		Solyc07g053420	5.86639		Solyc12g100020	4.62682		Solyc05g056170	5.48389
Solyc04g009200	1.16805		Solyc10g085900	3.00382		Solyc09g083080	2.68841		Solyc01g109140	7.10787		Solyc00g013181	3.85601		Solyc09g061730	2.84208		Solyc02g069730	6.35011		Solyc02g069960	1.72867		Solyc01g090140	1.56043		Solyc03g121100	5.86335		Solyc09g083360	4.61928		Solyc12g017480	5.48137
Solyc09g098110	1.16746		Solyc08g081960	3.00353		Solyc06g007170	2.68608		Solyc08g079190	7.10786		Solyc11g005240	3.85145		Solyc03g082420	2.83811		Solyc02g062460	6.34207		Solyc07g063730	1.72405		Solyc07g008980	1.5577		Solyc03g083480	5.85448		Solyc07g041740	4.61465		Solyc07g040710	5.47823
Solyc02g063150	1.16377		Solyc09g011040	3.00057		Solyc07g043343	2.68183		Solyc06g083930	7.10236		Solyc12g013830	3.85082		Solyc09g098510	2.83372		Solyc09g090600	6.33364		Solyc04g007790	1.71021		Solyc04g008570	1.55622		Solyc07g053230	5.85371		Solyc06g083450	4.6027		Solyc03g078710	5.47799
Solyc11g068515	1.16304		Solyc02g062910	2.99796		Solyc03g119180	2.68137		Solyc08g069170	7.0956		Solyc03g117600	3.84829		Solyc07g019520	2.83167		Solyc07g042460	6.33333		Solyc00g289230	1.70739		Solyc10g018200	1.5519		Solyc02g081360	5.84031		Solyc09g091730	4.60122		Solyc02g068670	5.46535
Solyc05g009570	1.1628		Solyc06g053640	2.99775		Solyc01g020500	2.67932		Solyc09g008560	7.08693		Solyc06g066540	3.8421		Solyc12g006590	2.83037		Solyc02g094190	6.33186		Solyc08g078880	1.70418		Solyc01g091240	1.55137		Solyc00g048510	5.83115		Solyc04g083140	4.59979		Solyc01g006050	5.45715
Solyc09g075750	1.16238		Solyc02g084370	2.99539		Solyc11g065220	2.67911		Solyc08g016150	7.08501		Solyc06g069740	3.83954		Solyc03g063480	2.83009		Solyc09g090900	6.33158		Solyc04g080540	1.70209		Solyc05g014140	1.54942		Solyc02g079710	5.83026		Solyc01g106510	4.59879		Solyc07g020875	5.4547
Solyc01g108510	1.1613		Solyc09g083080	2.9937		Solyc03g096780	2.6775		Solyc06g069720	7.08178		Solyc05g050350	3.83322		Solyc01g091435	2.82916		Solyc01g007050	6.33144		Solyc09g090470	1.69873		Solyc07g008590	1.54916		Solyc06g008100	5.82927		Solyc07g062530	4.58972		Solyc01g059965	5.44651
Solyc02g066920	1.15792		Solyc01g091530	2.98707		Solyc01g080600	2.67642		Solyc09g014600	7.08131		Solyc01g103650	3.83283		Solyc05g012030	2.82095		Solyc10g080510	6.32853		Solyc04g014830	1.6961		Solyc03g006080	1.54678		Solyc12g017700	5.81212		Solyc06g005100	4.58907		Solyc03g098730	5.44012
Solyc07g045440	1.15467		Solyc10g085555	2.98678		Solyc03g078260	2.67484		Solyc08g065645	7.07723		Solyc09g055810	3.82923		Solyc07g061750	2.82051		Solyc06g054030	6.31294		Solyc01g017600	1.69388		Solyc04g014650	1.54563		Solyc07g041940	5.80868		Solyc02g062460	4.58459		Solyc07g053420	5.44009
Solyc07g042440	1.15325		Solyc11g042610	2.98077		Solyc10g081980	2.67118		Solyc07g017405	7.06806		Solyc01g006545	3.82625		Solyc09g014470	2.81156		Solyc06g051090	6.30628		Solyc06g054610	1.69233		Solyc06g084150	1.543		Solyc12g038680	5.80749		Solyc09g092480	4.5801		Solyc01g106510	5.43945
Solyc06g084615	1.15243		Solyc06g051300	2.97822		Solyc07g008620	2.67049		Solyc08g065380	7.05553		Solyc03g006250	3.82331		Solyc06g059885	2.80894		Solyc07g008130	6.29998		Solyc12g036480	1.68949		Solyc02g072070	1.54065		Solyc08g076870	5.79755		Solyc11g006910	4.57629		Solyc12g098757	5.43832
Solyc03g121180	1.15212		Solyc11g005350	2.97644		Solyc05g007250	2.66877		Solyc09g042790	7.04621		Solyc02g055370	3.82178		Solyc06g005755	2.80593		Solyc05g007950	6.29063		Solyc07g008630	1.68903		Solyc06g076760	1.54052		Solyc04g054250	5.79381		Solyc09g066155	4.5726		Solyc02g089630	5.43673
Solyc01g096660	1.15069		Solyc02g071475	2.97543		Solyc09g014480	2.66828		Solyc02g093890	7.03903		Solyc02g082610	3.81807		Solyc05g008120	2.80577		Solyc07g056707	6.28442		Solyc11g044910	1.6886		Solyc06g054610	1.5401		Solyc05g008170	5.79381		Solyc03g116510	4.55895		Solyc01g006290	5.43623
Solyc07g061900	1.1499		Solyc09g014480	2.97437		Solyc03g063040	2.66675		Solyc01g067040	7.03015		Solyc06g076550	3.81751		Solyc11g063500	2.80245		Solyc02g063250	6.2822		Solyc01g094460	1.68694		Solyc07g009230	1.53351		Solyc05g008640	5.79207		Solyc11g005860	4.55309		Solyc04g074470	5.43522
Solyc10g081085	1.14965		Solyc05g018880	2.9715		Solyc04g008820	2.66576		Solyc12g006750	7.02676		Solyc12g087840	3.80929		Solyc11g011800	2.80073		Solyc01g096720	6.28082		Solyc01g110930	1.68552		Solyc06g076800	1.52721		Solyc05g006220	5.78915		Solyc02g070430	4.55224		Solyc09g009580	5.42925
Solyc08g082400	1.14864		Solyc01g104070	2.96892		Solyc03g093610	2.66534		Solyc09g014595	7.02582		Solyc03g020030	3.80473		Solyc06g011370	2.79591		Solyc01g102900	6.28057		Solyc02g094260	1.68171		Solyc05g014150	1.52666		Solyc04g074470	5.78605		Solyc01g066957	4.55112		Solyc12g005680	5.42824
Solyc08g078020	1.14856		Solyc11g066930	2.96486		Solyc01g057770	2.66101		Solyc09g005840	7.0255		Solyc06g074420	3.80011		Solyc03g118490	2.79578		Solyc05g007110	6.28029		Solyc08g005312	1.67685		Solyc03g116470	1.52374		Solyc05g046340	5.78486		Solyc06g035710	4.55009		Solyc01g109120	5.42782
Solyc12g013810	1.14787		Solyc08g042100	2.9513		Solyc10g086530	2.66026		Solyc04g014330	7.01962		Solyc03g117270	3.79858		Solyc03g118470	2.78756		Solyc06g082560	6.2757		Solyc02g072070	1.67639		Solyc08g080380	1.52368		Solyc02g071130	5.78469		Solyc06g068940	4.54851		Solyc07g017230	5.42428
Solyc09g018010	1.14288		Solyc08g081155	2.9509		Solyc09g009900	2.66021		Solyc03g046380	7.01886		Solyc06g050140	3.79822		Solyc05g017785	2.78681		Solyc05g052870	6.27503		Solyc01g105620	1.66305		Solyc10g024490	1.52313		Solyc03g111280	5.77904		Solyc04g014290	4.54259		Solyc01g094160	5.41924
Solyc02g078010	1.14071		Solyc06g053490	2.94661		Solyc09g083370	2.65966		Solyc03g083680	7.01825		Solyc10g008350	3.79427		Solyc09g010530	2.78621		Solyc01g009480	6.27454		Solyc12g017430	1.66277		Solyc08g068860	1.52078		Solyc12g096730	5.77722		Solyc02g070910	4.54194		Solyc12g088800	5.4162
Solyc04g008570	1.14022		Solyc11g006700	2.94512		Solyc05g006510	2.6564		Solyc00g020040	7.01555		Solyc07g048060	3.79216		Solyc03g083665	2.78179		Solyc05g052280	6.27369		Solyc07g055710	1.66255		Solyc01g067840	1.51816		Solyc02g076910	5.77276		Solyc07g042430	4.54124		Solyc01g100100	5.41383
Solyc10g008010	1.13889		Solyc10g050890	2.94366		Solyc02g092510	2.65596		Solyc07g053070	7.00979		Solyc08g007840	3.79019		Solyc06g050440	2.77677		Solyc07g048060	6.27246		Solyc05g012900	1.66019		Solyc02g077960	1.51717		Solyc12g017480	5.76086		Solyc01g088010	4.53866		Solyc05g056550	5.41274
Solyc02g063230	1.13887		Solyc04g078780	2.94289		Solyc04g076260	2.65378		Solyc04g071770	7.00896		Solyc09g011490	3.78987		Solyc04g007825	2.77614		Solyc11g012170	6.25201		Solyc01g087820	1.6599		Solyc12g008440	1.51668		Solyc03g121190	5.75844		Solyc03g034370	4.53128		Solyc08g075320	5.41196
Solyc05g052350	1.13826		Solyc06g008700	2.94227		Solyc05g052670	2.65299		Solyc10g005460	7.00593		Solyc12g007290	3.78439		Solyc01g091600	2.77145		Solyc04g083140	6.24976		Solyc03g123600	1.65882		Solyc05g046290	1.51424		Solyc09g084460	5.75592		Solyc02g063250	4.51912		Solyc08g078083	5.40452
Solyc10g047090	1.13696		Solyc10g009130	2.93828		Solyc09g075290	2.65213		Solyc12g006430	6.99904		Solyc00g025290	3.7792		Solyc01g107280	2.77028		Solyc01g110843	6.23645		Solyc07g006095	1.65665		Solyc09g075420	1.51243		Solyc07g039570	5.75544		Solyc07g063730	4.50975		Solyc05g051920	5.40175
Solyc02g070790	1.13214		Solyc09g011420	2.93794		Solyc02g080890	2.64853		Solyc02g082450	6.99468		Solyc00g013150	3.77893		Solyc06g007970	2.7696		Solyc02g069110	6.22969		Solyc03g113710	1.64904		Solyc03g031760	1.50863		Solyc07g064600	5.75213		Solyc09g090650	4.50671		Solyc02g086270	5.40093
Solyc12g010130	1.12932		Solyc03g031800	2.93695		Solyc07g056400	2.64808		Solyc05g009410	6.99172		Solyc02g031990	3.77527		Solyc11g072930	2.76778		Solyc12g088800	6.22823		Solyc04g005610	1.64747		Solyc09g010050	1.50824		Solyc02g082910	5.7471		Solyc02g036370	4.50402		Solyc11g068940	5.39042
Solyc08g061630	1.12496		Solyc09g007750	2.93626		Solyc01g010060	2.64776		Solyc03g031450	6.98985		Solyc06g072670	3.77414		Solyc12g042960	2.76345		Solyc10g037880	6.22518		Solyc02g065430	1.647		Solyc09g008830	1.50655		Solyc03g114160	5.74253		Solyc12g100250	4.5001		Solyc01g087280	5.38691
Solyc01g087800	1.1231		Solyc11g072580	2.9358		Solyc09g072810	2.64723		Solyc02g068470	6.98745		Solyc00g026160	3.77286		Solyc08g083410	2.76302		Solyc00g247300	6.2232		Solyc03g006970	1.64597		Solyc03g006150	1.50558		Solyc05g054820	5.7371		Solyc05g024373	4.49815		Solyc11g069680	5.38082
Solyc10g079200	1.12087		Solyc02g092830	2.93335		Solyc03g083560	2.64649		Solyc09g066340	6.98222		Solyc04g011860	3.7703		Solyc12g010450	2.7627		Solyc09g005840	6.21635		Solyc09g082760	1.64339		Solyc01g006620	1.50496		Solyc03g112710	5.73607		Solyc05g010000	4.49036		Solyc02g093960	5.3756
Solyc08g083350	1.12055		Solyc10g050880	2.93126		Solyc06g074550	2.64509		Solyc07g005380	6.97472		Solyc02g070020	3.77004		Solyc12g099980	2.76194		Solyc07g056090	6.21324		Solyc12g045020	1.64001		Solyc12g094640	1.50411		Solyc08g076620	5.73495		Solyc02g071130	4.48155		Solyc03g115060	5.37446
Solyc01g079350	1.11715		Solyc04g051390	2.93011		Solyc04g054690	2.6443		Solyc07g039570	6.97455		Solyc03g098720	3.76532		Solyc03g098010	2.75774		Solyc11g044390	6.21013		Solyc07g007460	1.63706		Solyc09g011550	1.50378		Solyc10g007960	5.73265		Solyc05g056170	4.46852		Solyc06g053550	5.36334
Solyc01g086900	1.11665		Solyc09g014160	2.928		Solyc03g044660	2.64102		Solyc08g036505	6.97308		Solyc05g052280	3.75916		Solyc09g009985	2.75269		Solyc05g009280	6.20256		Solyc09g008970	1.63553		Solyc02g088345	1.50366		Solyc03g119240	5.73054		Solyc03g078090	4.46326		Solyc06g076800	5.36114
Solyc02g091920	1.11563		Solyc09g061930	2.92739		Solyc03g025380	2.64034		Solyc11g018805	6.96726		Solyc00g244290	3.75896		Solyc12g087980	2.74867		Solyc06g076800	6.20135		Solyc06g065850	1.63182		Solyc03g032210	1.50176		Solyc08g067340	5.70979		Solyc04g077260	4.44987		Solyc01g060020	5.35565
Solyc06g084470	1.11346		Solyc02g070780	2.9273		Solyc11g011330	2.63966		Solyc02g090970	6.95986		Solyc01g087990	3.75683		Solyc07g052780	2.74557		Solyc00g145170	6.19888		Solyc12g094640	1.63138		Solyc06g053710	1.50035		Solyc08g080540	5.7095		Solyc11g069030	4.4458		Solyc01g006840	5.35213
Solyc03g082890	1.11259		Solyc09g018010	2.92724		Solyc04g051660	2.6396		Solyc09g008590	6.95679		Solyc03g121340	3.7415		Solyc07g043390	2.73845		Solyc05g056550	6.19392		Solyc04g054445	1.62744		Solyc08g082680	1.50004		Solyc10g084960	5.70895		Solyc03g094020	4.44346		Solyc10g086680	5.34866
Solyc04g010190	1.11244		Solyc03g116500	2.92544		Solyc12g038980	2.63959		Solyc10g011920	6.95509		Solyc03g114160	3.73718		Solyc03g006700	2.73817		Solyc04g078450	6.17994		Solyc05g010720	1.6257		Solyc02g094040	1.49955		Solyc12g049400	5.70709		Solyc04g079760	4.43702		Solyc02g031990	5.34686
Solyc01g112060	1.11194		Solyc01g099630	2.91861		Solyc12g043030	2.6387		Solyc10g050970	6.94733		Solyc09g015900	3.72948		Solyc00g117655	2.73815		Solyc01g109320	6.17697		Solyc04g007170	1.6228		Solyc01g081610	1.4975		Solyc03g116890	5.70587		Solyc02g014730	4.43331		Solyc06g083900	5.34627
Solyc11g066410	1.11173		Solyc05g005690	2.91067		Solyc04g078750	2.63775		Solyc04g064880	6.94672		Solyc07g043130	3.7292		Solyc10g008160	2.73152		Solyc10g007900	6.17601		Solyc09g008830	1.61938		Solyc08g078207	1.49505		Solyc01g091465	5.70181		Solyc01g096720	4.43214		Solyc07g065165	5.34479
Solyc10g006030	1.11137		Solyc09g009010	2.91064		Solyc01g080570	2.63365		Solyc12g007270	6.94586		Solyc02g068680	3.7278		Solyc01g097470	2.72534		Solyc12g015655	6.17418		Solyc12g009130	1.6191		Solyc09g098110	1.49267		Solyc01g109710	5.70166		Solyc12g088850	4.42196		Solyc09g030370	5.33864
Solyc10g006400	1.11085		Solyc08g068490	2.90931		Solyc09g090130	2.63272		Solyc11g006030	6.94529		Solyc03g111540	3.72535		Solyc10g079860	2.72292		Solyc10g080460	6.17401		Solyc07g065110	1.61813		Solyc09g098160	1.49026		Solyc01g086680	5.69738		Solyc04g015610	4.42166		Solyc06g066360	5.33707
Solyc11g006040	1.11068		Solyc04g009900	2.90461		Solyc03g025270	2.63262		Solyc07g052260	6.94164		Solyc11g007420	3.72434		Solyc02g084430	2.7198		Solyc03g120650	6.16178		Solyc08g077070	1.61503		Solyc01g102280	1.49025		Solyc08g074705	5.6938		Solyc11g010380	4.41374		Solyc05g055370	5.33285
Solyc06g007350	1.1102		Solyc03g005700	2.90421		Solyc01g110605	2.63076		Solyc01g107170	6.9391		Solyc04g074830	3.72263		Solyc05g018880	2.7125		Solyc06g083450	6.15675		Solyc06g005520	1.61303		Solyc01g094460	1.48804		Solyc10g008150	5.69247		Solyc01g006390	4.41317		Solyc02g080890	5.33157
Solyc07g006630	1.10988		Solyc12g100330	2.90401		Solyc11g065960	2.62621		Solyc02g068680	6.93572		Solyc07g045030	3.72217		Solyc03g116280	2.69958		Solyc10g005240	6.15504		Solyc07g043000	1.60982		Solyc01g105620	1.48789		Solyc12g011100	5.68749		Solyc07g020875	4.40492		Solyc02g068540	5.32796
Solyc06g066620	1.10697		Solyc04g080200	2.89797		Solyc09g066410	2.62588		Solyc05g041220	6.93512		Solyc05g056380	3.71906		Solyc00g014830	2.69419		Solyc12g007320	6.1505		Solyc06g048870	1.60413		Solyc06g083270	1.47901		Solyc11g018800	5.68702		Solyc09g007520	4.40035		Solyc06g074630	5.32796
Solyc02g068090	1.10586		Solyc11g012570	2.89791		Solyc02g070780	2.62533		Solyc12g056480	6.93247		Solyc08g036640	3.71494		Solyc02g086700	2.68924		Solyc12g005680	6.14849		Solyc06g072350	1.59936		Solyc07g055380	1.47595		Solyc08g061060	5.68434		Solyc08g083210	4.39949		Solyc07g007730	5.31336
Solyc12g013870	1.10566		Solyc07g056160	2.89325		Solyc12g009000	2.6231		Solyc02g067780	6.92698		Solyc01g105070	3.71207		Solyc05g005915	2.6863		Solyc05g054655	6.13339		Solyc10g085030	1.59819		Solyc06g035970	1.47074		Solyc01g079600	5.68317		Solyc11g007470	4.39608		Solyc02g082450	5.30745
Solyc06g074900	1.1053		Solyc03g083560	2.89324		Solyc06g009280	2.62104		Solyc01g081600	6.91982		Solyc09g074505	3.69928		Solyc02g089115	2.68588		Solyc11g069680	6.13284		Solyc01g109390	1.5931		Solyc03g112320	1.4702		Solyc05g009610	5.67813		Solyc07g007070	4.3885		Solyc06g051800	5.30548
Solyc01g090880	1.10192		Solyc09g065710	2.88962		Solyc03g117560	2.61866		Solyc10g045095	6.90718		Solyc00g069880	3.69816		Solyc01g094380	2.68264		Solyc02g084940	6.12104		Solyc06g069100	1.59283		Solyc05g010330	1.46425		Solyc12g008500	5.67353		Solyc03g120900	4.38313		Solyc08g067340	5.29829
Solyc12g013580	1.10131		Solyc01g008600	2.88538		Solyc08g076885	2.61702		Solyc09g005400	6.89528		Solyc11g073060	3.69601		Solyc05g053400	2.67929		Solyc09g007790	6.11539		Solyc10g006720	1.59114		Solyc04g053130	1.4641		Solyc02g092880	5.66116		Solyc09g007860	4.38063		Solyc09g074890	5.29565
Solyc12g096510	1.10096		Solyc11g066840	2.8837		Solyc02g092430	2.61407		Solyc03g083660	6.888		Solyc07g042400	3.69142		Solyc07g054770	2.67768		Solyc08g078087	6.1135		Solyc02g072393	1.58638		Solyc11g007180	1.46157		Solyc08g081555	5.65403		Solyc08g061480	4.37053		Solyc11g071470	5.29292
Solyc05g052050	1.10009		Solyc09g009220	2.88329		Solyc07g020870	2.61359		Solyc08g006875	6.88648		Solyc08g081700	3.69128		Solyc08g067320	2.67633		Solyc10g085360	6.11193		Solyc05g054870	1.58494		Solyc09g057903	1.4591		Solyc02g080890	5.65398		Solyc02g062385	4.37001		Solyc01g005500	5.28985
Solyc01g057830	1.09841		Solyc09g014210	2.88323		Solyc04g009210	2.6121		Solyc07g006090	6.88477		Solyc05g017790	3.69047		Solyc08g080280	2.67325		Solyc08g083110	6.10685		Solyc10g024490	1.58469		Solyc05g050360	1.45773		Solyc03g123680	5.65197		Solyc12g055730	4.36866		Solyc02g071130	5.28477
Solyc07g055440	1.09811		Solyc04g058170	2.88203		Solyc02g077220	2.61096		Solyc05g053910	6.88292		Solyc01g073820	3.68993		Solyc03g115540	2.6708		Solyc01g005500	6.10623		Solyc09g090350	1.58148		Solyc01g100070	1.45764		Solyc04g072800	5.65155		Solyc08g079480	4.36075		Solyc10g008960	5.28466
Solyc08g078010	1.09749		Solyc03g005775	2.88077		Solyc02g094160	2.6094		Solyc08g077010	6.87497		Solyc07g048070	3.68733		Solyc02g084980	2.67057		Solyc05g053960	6.10279		Solyc04g008480	1.5782		Solyc11g066420	1.45669		Solyc09g072810	5.64981		Solyc06g066600	4.35636		Solyc01g060010	5.28302
Solyc03g071690	1.09695		Solyc08g081150	2.88052		Solyc01g098380	2.60908		Solyc12g010670	6.87118		Solyc08g080620	3.68437		Solyc01g006300	2.66978		Solyc02g068460	6.0992		Solyc09g072610	1.57704		Solyc12g096550	1.45308		Solyc02g063480	5.64682		Solyc04g025610	4.35265		Solyc03g116890	5.27519
Solyc11g021290	1.09652		Solyc09g009950	2.8798		Solyc06g049050	2.6083		Solyc03g044960	6.86819		Solyc01g099370	3.6826		Solyc11g010250	2.66866		Solyc11g006910	6.0966		Solyc03g025960	1.55886		Solyc09g090220	1.4522		Solyc02g078930	5.64632		Solyc10g007880	4.35116		Solyc12g098753	5.2661
Solyc04g054510	1.09602		Solyc03g025700	2.87971		Solyc01g079507	2.60364		Solyc04g079820	6.86703		Solyc00g022100	3.68094		Solyc10g050110	2.66798		Solyc10g024490	6.0902		Solyc01g086680	1.55769		Solyc09g007130	1.4508		Solyc01g066957	5.64621		Solyc06g066590	4.34929		Solyc11g069030	5.25922
Solyc02g091350	1.09314		Solyc11g040120	2.87698		Solyc02g080320	2.60271		Solyc03g005210	6.86569		Solyc09g011170	3.66937		Solyc06g060230	2.66693		Solyc12g005710	6.0902		Solyc09g082220	1.55639		Solyc05g012900	1.45003		Solyc12g011040	5.64262		Solyc10g007900	4.34691		Solyc06g051860	5.25777
Solyc10g049470	1.09071		Solyc07g008820	2.87353		Solyc02g064830	2.60062		Solyc10g079180	6.86569		Solyc08g007805	3.66433		Solyc11g071290	2.66612		Solyc06g083445	6.08167		Solyc04g077280	1.55632		Solyc06g065670	1.44931		Solyc02g078660	5.64201		Solyc06g073080	4.34352		Solyc09g005560	5.25298
Solyc07g049290	1.09068		Solyc09g062970	2.87285		Solyc04g064870	2.60025		Solyc10g012095	6.86184		Solyc01g007120	3.66207		Solyc01g009710	2.66383		Solyc02g083700	6.07956		Solyc04g077270	1.55558		Solyc08g013900	1.44701		Solyc02g069960	5.64077		Solyc03g025810	4.33844		Solyc10g007580	5.25085
Solyc07g006000	1.0899		Solyc10g079510	2.86932		Solyc08g082820	2.59878		Solyc02g094180	6.85898		Solyc11g071820	3.66205		Solyc01g107830	2.66374		Solyc04g015220	6.0772		Solyc11g071830	1.5555		Solyc05g009050	1.44695		Solyc05g012780	5.62921		Solyc03g096190	4.3355		Solyc02g077230	5.24613
Solyc11g011170	1.08773		Solyc02g090180	2.86483		Solyc10g083170	2.59707		Solyc10g075150	6.84942		Solyc07g007140	3.65879		Solyc03g119540	2.66323		Solyc12g036480	6.07254		Solyc03g006700	1.55161		Solyc08g067260	1.44472		Solyc07g051950	5.62819		Solyc06g005475	4.33073		Solyc08g078590	5.24284
Solyc10g044840	1.08627		Solyc03g112820	2.86475		Solyc10g085550	2.59313		Solyc01g066790	6.8452		Solyc12g096720	3.65576		Solyc01g109800	2.66233		Solyc06g072520	6.06404		Solyc01g010180	1.54505		Solyc08g066020	1.44358		Solyc03g082640	5.62577		Solyc01g005390	4.32873		Solyc07g063470	5.24145
Solyc04g009420	1.08551		Solyc04g078470	2.85874		Solyc11g044910	2.59202		Solyc09g090210	6.84372		Solyc01g111440	3.65286		Solyc08g077740	2.66188		Solyc01g080920	6.04782		Solyc09g066310	1.54176		Solyc04g016177	1.44303		Solyc10g076650	5.62554		Solyc07g049530	4.32609		Solyc02g082920	5.2381
Solyc02g077750	1.08437		Solyc02g089880	2.85711		Solyc08g014560	2.58553		Solyc10g045100	6.8397		Solyc12g042480	3.65267		Solyc08g016270	2.66075		Solyc01g106920	6.04346		Solyc04g071520	1.541		Solyc12g005820	1.44229		Solyc01g103590	5.62206		Solyc02g086270	4.32421		Solyc08g066930	5.23629
Solyc01g087730	1.08328		Solyc01g073695	2.85686		Solyc05g014120	2.58424		Solyc08g076620	6.82713		Solyc08g078040	3.65116		Solyc03g025720	2.66064		Solyc10g076220	6.03464		Solyc02g066800	1.53971		Solyc11g011750	1.44114		Solyc07g056100	5.62195		Solyc04g071085	4.32338		Solyc07g052130	5.21953
Solyc09g092560	1.08278		Solyc12g099260	2.85681		Solyc07g040710	2.58243		Solyc02g087210	6.7998		Solyc01g103457	3.64329		Solyc04g072150	2.6589		Solyc07g016215	6.02382		Solyc08g028690	1.5352		Solyc01g102875	1.43873		Solyc03g078500	5.61596		Solyc12g096240	4.32129		Solyc02g072070	5.21645
Solyc10g009030	1.07993		Solyc06g007910	2.85669		Solyc09g007020	2.57906		Solyc11g013467	6.79917		Solyc04g015820	3.64164		Solyc08g081230	2.65854		Solyc12g040470	6.0219		Solyc08g078770	1.5297		Solyc05g012850	1.4387		Solyc10g055710	5.61561		Solyc07g061710	4.31665		Solyc03g114230	5.21282
Solyc07g056140	1.07962		Solyc11g066130	2.8561		Solyc04g016470	2.57807		Solyc11g011340	6.79368		Solyc03g121350	3.64099		Solyc06g062550	2.65851		Solyc01g109120	6.02068		Solyc05g056470	1.52477		Solyc12g017700	1.43647		Solyc12g042850	5.61296		Solyc12g100260	4.31623		Solyc08g083110	5.19629
Solyc05g054130	1.07788		Solyc08g079740	2.85608		Solyc03g007550	2.57739		Solyc12g014300	6.79123		Solyc06g034370	3.63686		Solyc04g082725	2.65398		Solyc10g078495	6.01908		Solyc07g061720	1.52413		Solyc01g066160	1.43339		Solyc12g010670	5.59935		Solyc02g069110	4.31565		Solyc03g094110	5.19596
Solyc01g110340	1.07694		Solyc05g009990	2.8521		Solyc01g096450	2.57564		Solyc03g020060	6.78876		Solyc02g020890	3.63143		Solyc05g054750	2.64546		Solyc09g008510	6.01846		Solyc11g073110	1.52389		Solyc09g089930	1.43212		Solyc01g101050	5.59067		Solyc09g009490	4.31059		Solyc01g096720	5.19382
Solyc01g100650	1.07395		Solyc01g098100	2.85001		Solyc02g090970	2.57294		Solyc03g026230	6.7749		Solyc03g063470	3.62778		Solyc03g117270	2.64419		Solyc04g080530	6.01749		Solyc11g011880	1.52289		Solyc05g021550	1.43108		Solyc06g065550	5.58543		Solyc01g102910	4.30108		Solyc03g116510	5.18801
Solyc02g011840	1.07298		Solyc03g117080	2.84906		Solyc04g079310	2.57201		Solyc06g073760	6.77421		Solyc07g005100	3.62716		Solyc03g114160	2.64229		Solyc11g012705	6.01637		Solyc07g008590	1.52078		Solyc02g062390	1.43106		Solyc02g078680	5.58139		Solyc02g086300	4.29882		Solyc05g005337	5.18617
Solyc04g007960	1.0723		Solyc05g008895	2.84812		Solyc02g089350	2.57081		Solyc11g067170	6.7711		Solyc00g022107	3.62065		Solyc02g090890	2.63968		Solyc09g090210	6.01536		Solyc07g045350	1.5197		Solyc12g094660	1.42982		Solyc05g005700	5.57762		Solyc03g116860	4.29467		Solyc06g051090	5.18167
Solyc03g113680	1.07085		Solyc03g019890	2.84804		Solyc02g093300	2.57012		Solyc03g117260	6.76895		Solyc02g072000	3.61301		Solyc05g051200	2.63194		Solyc11g011110	6.012		Solyc04g009870	1.51838		Solyc01g087820	1.4248		Solyc09g014600	5.57381		Solyc11g006570	4.29244		Solyc03g098090	5.17875
Solyc06g082750	1.07017		Solyc08g079020	2.84726		Solyc02g062910	2.5699		Solyc01g105930	6.76695		Solyc08g067360	3.60608		Solyc10g076940	2.63067		Solyc06g035960	6.01144		Solyc04g014600	1.51806		Solyc01g008300	1.42455		Solyc02g083850	5.57273		Solyc02g067800	4.29148		Solyc07g066160	5.1776
Solyc07g043130	1.06628		Solyc01g107190	2.84622		Solyc02g069770	2.56829		Solyc08g078190	6.76493		Solyc00g020030	3.60057		Solyc05g005870	2.62995		Solyc01g098490	6.00367		Solyc04g071070	1.51702		Solyc09g066310	1.42344		Solyc06g050950	5.56941		Solyc09g089580	4.29026		Solyc10g081560	5.17549
Solyc12g057040	1.06539		Solyc04g079310	2.84557		Solyc10g079510	2.56734		Solyc01g086730	6.7548		Solyc07g006560	3.59992		Solyc01g009270	2.62829		Solyc12g011100	6.00244		Solyc05g052280	1.51183		Solyc02g079540	1.4223		Solyc09g013150	5.56118		Solyc09g090210	4.28806		Solyc01g105440	5.1744
Solyc01g056780	1.06472		Solyc11g006070	2.84455		Solyc11g066840	2.56688		Solyc03g117680	6.74021		Solyc01g097470	3.59696		Solyc05g012780	2.62797		Solyc05g005550	5.99941		Solyc11g066830	1.50154		Solyc03g112980	1.42173		Solyc08g068690	5.56044		Solyc08g078083	4.28683		Solyc02g084940	5.1709
Solyc02g086730	1.06463		Solyc11g065220	2.84204		Solyc08g079900	2.56208		Solyc06g048870	6.73951		Solyc10g086690	3.59578		Solyc12g088220	2.62712		Solyc01g094160	5.98566		Solyc03g119310	1.4968		Solyc06g066680	1.41597		Solyc08g068600	5.55776		Solyc04g008100	4.28461		Solyc05g007170	5.16799
Solyc04g051800	1.06392		Solyc05g052670	2.84079		Solyc01g090510	2.55947		Solyc12g013640	6.73787		Solyc03g120900	3.58553		Solyc08g082590	2.62553		Solyc08g078083	5.98443		Solyc03g115060	1.49518		Solyc07g054080	1.41562		Solyc05g050560	5.54945		Solyc02g092890	4.28091		Solyc11g010380	5.16268
Solyc07g041720	1.06244		Solyc03g006220	2.84079		Solyc11g006070	2.55872		Solyc12g056590	6.7321		Solyc06g074140	3.58479		Solyc10g050960	2.61816		Solyc09g092480	5.98031		Solyc02g086820	1.49325		Solyc03g033790	1.4112		Solyc12g088330	5.54667		Solyc06g083900	4.2796		Solyc12g089300	5.16246
Solyc10g047960	1.06144		Solyc07g053950	2.83946		Solyc09g009550	2.55732		Solyc02g090545	6.72428		Solyc09g011080	3.58166		Solyc00g117653	2.61664		Solyc10g006720	5.9724		Solyc04g058170	1.49163		Solyc01g073840	1.41063		Solyc01g111350	5.53979		Solyc06g069710	4.27818		Solyc04g008385	5.16219
Solyc02g080440	1.05938		Solyc02g014360	2.83925		Solyc08g075350	2.55519		Solyc03g121340	6.71784		Solyc00g021640	3.57897		Solyc01g007190	2.61568		Solyc06g048860	5.96659		Solyc02g092580	1.49001		Solyc02g085910	1.40782		Solyc08g059710	5.53969		Solyc01g016400	4.27648		Solyc12g008740	5.1589
Solyc11g006465	1.05934		Solyc12g019480	2.83752		Solyc10g084350	2.55428		Solyc12g009000	6.71703		Solyc07g006570	3.57873		Solyc08g079170	2.61356		Solyc02g080930	5.96225		Solyc04g014530	1.48949		Solyc07g063420	1.40644		Solyc02g091700	5.53592		Solyc03g112040	4.27345		Solyc03g120650	5.15821
Solyc05g052590	1.05923		Solyc11g071370	2.83648		Solyc05g055880	2.55238		Solyc03g116530	6.71526		Solyc08g077740	3.57831		Solyc01g098910	2.61345		Solyc10g078360	5.95521		Solyc05g055990	1.48752		Solyc01g008640	1.40631		Solyc03g094020	5.53177		Solyc02g090690	4.26745		Solyc04g014730	5.15683
Solyc05g054720	1.05869		Solyc02g079415	2.83491		Solyc06g062920	2.55061		Solyc08g068790	6.7091		Solyc05g051480	3.57579		Solyc03g026270	2.61307		Solyc02g065090	5.95338		Solyc07g047850	1.48671		Solyc04g050860	1.40597		Solyc11g072930	5.52692		Solyc05g006310	4.26589		Solyc03g097840	5.15566
Solyc02g094060	1.057		Solyc08g082160	2.8318		Solyc03g097820	2.54622		Solyc03g020050	6.70455		Solyc04g079450	3.57462		Solyc08g076150	2.60674		Solyc08g007845	5.94659		Solyc08g066310	1.47999		Solyc05g018230	1.40548		Solyc12g019620	5.52261		Solyc01g105770	4.25974		Solyc07g006420	5.15045
Solyc01g091530	1.05628		Solyc01g065700	2.82789		Solyc06g062580	2.54589		Solyc07g042880	6.70099		Solyc12g006050	3.57187		Solyc06g066240	2.60326		Solyc06g066360	5.93416		Solyc01g096510	1.47956		Solyc02g077230	1.39867		Solyc09g014860	5.51915		Solyc12g006050	4.25826		Solyc03g082550	5.1471
Solyc04g050040	1.05426		Solyc11g070140	2.82744		Solyc01g096510	2.54146		Solyc03g005590	6.69926		Solyc01g080570	3.57143		Solyc00g013160	2.60285		Solyc07g007070	5.92756		Solyc10g008000	1.47659		Solyc12g049190	1.39768		Solyc03g005980	5.51596		Solyc07g017880	4.25442		Solyc11g044390	5.14479
Solyc09g010930	1.0525		Solyc01g103470	2.82541		Solyc11g005970	2.53678		Solyc12g011100	6.69771		Solyc01g095140	3.56929		Solyc02g094340	2.60156		Solyc08g083115	5.91961		Solyc10g080960	1.47284		Solyc10g085050	1.39605		Solyc00g174340	5.51496		Solyc04g007470	4.25399		Solyc12g010410	5.14167
Solyc01g006690	1.05145		Solyc05g009270	2.82227		Solyc06g074820	2.53573		Solyc06g074140	6.6864		Solyc08g008150	3.56669		Solyc01g091050	2.60085		Solyc02g079533	5.91316		Solyc03g113210	1.47044		Solyc06g054625	1.39564		Solyc11g071990	5.51156		Solyc04g074780	4.24256		Solyc05g052680	5.13993
Solyc07g065970	1.05113		Solyc10g076500	2.82102		Solyc03g113610	2.53512		Solyc02g079720	6.67859		Solyc06g069820	3.56233		Solyc11g063510	2.59926		Solyc05g055030	5.90731		Solyc06g073760	1.46685		Solyc03g078500	1.39439		Solyc12g088040	5.50844		Solyc01g105450	4.24011		Solyc10g081790	5.13985
Solyc08g061560	1.05006		Solyc01g105060	2.81852		Solyc02g083790	2.53382		Solyc05g006390	6.67821		Solyc05g006390	3.56113		Solyc02g070430	2.59858		Solyc08g074865	5.89739		Solyc08g083400	1.46491		Solyc09g082870	1.39374		Solyc06g075690	5.50755		Solyc02g090970	4.2401		Solyc07g008107	5.13824
Solyc01g007890	1.04737		Solyc05g051640	2.81531		Solyc02g032860	2.52771		Solyc07g062630	6.67154		Solyc02g084840	3.55998		Solyc06g065300	2.59779		Solyc05g007940	5.89732		Solyc06g066750	1.46208		Solyc09g063150	1.3923		Solyc11g013467	5.50183		Solyc08g014110	4.23769		Solyc03g044830	5.13666
Solyc03g081320	1.04581		Solyc10g005540	2.81444		Solyc06g072240	2.52742		Solyc10g079900	6.66863		Solyc07g044970	3.55491		Solyc06g049050	2.59695		Solyc01g105370	5.89726		Solyc05g054210	1.46153		Solyc08g068730	1.39184		Solyc01g073670	5.4972		Solyc01g067040	4.23096		Solyc06g070990	5.13374
Solyc01g110550	1.04422		Solyc10g084350	2.81246		Solyc09g013150	2.52607		Solyc06g073830	6.65312		Solyc07g040960	3.5532		Solyc08g075540	2.59659		Solyc01g028800	5.89725		Solyc10g076240	1.46094		Solyc06g005520	1.39121		Solyc09g005560	5.49294		Solyc10g055810	4.22038		Solyc11g073060	5.13045
Solyc12g094630	1.04363		Solyc08g068680	2.81204		Solyc02g079533	2.52566		Solyc03g006110	6.6451		Solyc03g095700	3.55036		Solyc01g080490	2.59635		Solyc03g006770	5.8929		Solyc09g010000	1.45726		Solyc04g081560	1.38597		Solyc01g090210	5.49278		Solyc03g094110	4.21857		Solyc01g100750	5.1243
Solyc06g071790	1.04269		Solyc09g011330	2.8115		Solyc09g091910	2.52564		Solyc06g062930	6.64291		Solyc05g053760	3.54486		Solyc09g011490	2.59123		Solyc12g098870	5.89093		Solyc05g052420	1.4566		Solyc03g082520	1.38232		Solyc06g076020	5.49145		Solyc06g065010	4.21833		Solyc04g009120	5.12192
Solyc12g007030	1.04124		Solyc10g074560	2.81133		Solyc05g016310	2.52393		Solyc12g016100	6.63732		Solyc03g111300	3.54211		Solyc05g009090	2.58789		Solyc09g066360	5.89037		Solyc11g007020	1.4565		Solyc09g059020	1.37886		Solyc07g043250	5.48972		Solyc04g071075	4.21683		Solyc08g067360	5.12034
Solyc01g102850	1.04089		Solyc10g080940	2.81131		Solyc10g084265	2.52237		Solyc05g054380	6.63283		Solyc03g025670	3.54136		Solyc08g083505	2.58492		Solyc09g030370	5.88948		Solyc05g014390	1.45597		Solyc05g054890	1.37798		Solyc06g069130	5.48643		Solyc10g078760	4.21413		Solyc10g024490	5.11865
Solyc04g076800	1.04031		Solyc04g079740	2.80937		Solyc06g069650	2.52199		Solyc02g084850	6.6311		Solyc09g011030	3.53929		Solyc07g054893	2.58484		Solyc07g054120	5.88525		Solyc09g098160	1.45497		Solyc01g006300	1.37749		Solyc10g081980	5.48043		Solyc09g005970	4.21254		Solyc04g010200	5.1119
Solyc10g079970	1.04011		Solyc06g069790	2.80693		Solyc11g007030	2.52147		Solyc09g056430	6.62306		Solyc09g059560	3.53658		Solyc12g096920	2.58379		Solyc08g008610	5.8812		Solyc03g095770	1.45046		Solyc10g009260	1.37652		Solyc12g062940	5.47816		Solyc06g069565	4.20909		Solyc04g080250	5.11125
Solyc02g094300	1.03951		Solyc10g045310	2.8063		Solyc05g008480	2.52128		Solyc02g068540	6.61801		Solyc09g059240	3.52931		Solyc04g057940	2.58323		Solyc04g082830	5.87969		Solyc02g079150	1.44862		Solyc03g116465	1.37499		Solyc03g042560	5.47233		Solyc12g019220	4.20778		Solyc11g011500	5.10871
Solyc03g007860	1.03907		Solyc03g095500	2.80526		Solyc09g090610	2.5198		Solyc06g082560	6.61738		Solyc05g053110	3.52153		Solyc04g071780	2.58118		Solyc10g011920	5.8787		Solyc12g013690	1.44123		Solyc02g068170	1.37026		Solyc12g009000	5.46933		Solyc08g074835	4.20025		Solyc08g075165	5.10684
Solyc08g016080	1.03767		Solyc12g010840	2.80418		Solyc01g005160	2.51942		Solyc01g106105	6.61243		Solyc01g097270	3.51767		Solyc00g021640	2.58018		Solyc04g074780	5.87294		Solyc09g098110	1.44011		Solyc01g102870	1.36914		Solyc08g005040	5.46256		Solyc00g247300	4.19843		Solyc04g009780	5.10377
Solyc10g008740	1.03749		Solyc12g017460	2.80386		Solyc03g115365	2.5181		Solyc05g016310	6.60789		Solyc02g079290	3.51706		Solyc04g006950	2.57932		Solyc06g068890	5.86885		Solyc09g098030	1.43924		Solyc01g086730	1.36912		Solyc06g068530	5.4611		Solyc03g044120	4.19237		Solyc09g089930	5.10322
Solyc03g114250	1.03605		Solyc08g006900	2.80273		Solyc04g011880	2.51668		Solyc06g075780	6.60443		Solyc03g111190	3.50619		Solyc07g032385	2.57847		Solyc07g063700	5.86849		Solyc04g064860	1.4392		Solyc09g092420	1.369		Solyc12g096960	5.4523		Solyc03g083660	4.18125		Solyc04g079890	5.09517
Solyc07g015860	1.03596		Solyc03g006050	2.80172		Solyc03g117570	2.51581		Solyc02g082520	6.60114		Solyc09g084450	3.50476		Solyc01g095720	2.57839		Solyc08g079080	5.86717		Solyc08g078850	1.43825		Solyc10g083700	1.36893		Solyc00g117450	5.45143		Solyc05g018870	4.17019		Solyc03g080030	5.09514
Solyc01g112160	1.03499		Solyc03g006330	2.79905		Solyc12g005430	2.5126		Solyc04g078660	6.59582		Solyc08g075540	3.49429		Solyc12g011100	2.573		Solyc08g066930	5.86315		Solyc03g082520	1.43668		Solyc10g018120	1.36723		Solyc03g111040	5.44813		Solyc03g113580	4.16717		Solyc06g053710	5.09305
Solyc01g049770	1.03411		Solyc02g092430	2.7957		Solyc09g082220	2.51231		Solyc12g055710	6.59043		Solyc10g081970	3.49138		Solyc06g069727	2.57211		Solyc07g065160	5.85768		Solyc08g076050	1.43575		Solyc08g006020	1.3653		Solyc07g055383	5.44535		Solyc08g082440	4.16601		Solyc06g006020	5.08267
Solyc04g009960	1.03011		Solyc09g009900	2.79524		Solyc06g076360	2.51134		Solyc03g113810	6.58897		Solyc06g060230	3.48719		Solyc01g080800	2.57175		Solyc07g066360	5.839		Solyc04g081970	1.43275		Solyc12g088840	1.36451		Solyc07g048070	5.43926		Solyc05g012210	4.16471		Solyc12g019180	5.07994
Solyc06g008520	1.02796		Solyc11g066820	2.79501		Solyc08g008305	2.51035		Solyc03g005480	6.5883		Solyc11g063600	3.4841		Solyc12g096720	2.57159		Solyc06g007390	5.82899		Solyc01g111500	1.42812		Solyc03g034453	1.3641		Solyc04g063350	5.43741		Solyc02g079280	4.16119		Solyc09g090650	5.07942
Solyc07g042313	1.02779		Solyc11g011860	2.79409		Solyc02g036480	2.50577		Solyc12g042210	6.58796		Solyc10g048060	3.48121		Solyc03g006620	2.57008		Solyc06g066590	5.82772		Solyc09g011330	1.42795		Solyc08g074300	1.36233		Solyc09g014820	5.42864		Solyc06g082560	4.16029		Solyc11g005860	5.07596
Solyc07g039380	1.02698		Solyc02g081680	2.79153		Solyc07g064970	2.50548		Solyc01g059960	6.57995		Solyc05g013370	3.47779		Solyc02g093180	2.56987		Solyc07g005380	5.82057		Solyc12g100270	1.42764		Solyc06g050833	1.35925		Solyc10g079810	5.42745		Solyc06g082440	4.15625		Solyc08g006730	5.07589
Solyc05g013380	1.02511		Solyc01g096040	2.7915		Solyc03g006310	2.50533		Solyc10g011910	6.57223		Solyc11g063530	3.47577		Solyc07g054145	2.56975		Solyc07g007250	5.81311		Solyc08g077740	1.42282		Solyc02g084250	1.35768		Solyc01g009695	5.42457		Solyc11g044390	4.15417		Solyc01g107830	5.07034
Solyc01g006830	1.02509		Solyc11g008810	2.79061		Solyc11g005390	2.50433		Solyc03g006120	6.56777		Solyc07g063905	3.47553		Solyc07g052135	2.56313		Solyc02g014220	5.80465		Solyc04g015460	1.42227		Solyc12g014355	1.35763		Solyc12g009510	5.42357		Solyc11g011940	4.15271		Solyc01g105370	5.06973
Solyc03g112580	1.0245		Solyc04g064750	2.79053		Solyc02g082180	2.50346		Solyc01g102900	6.56412		Solyc11g011180	3.47459		Solyc02g021410	2.56124		Solyc09g066155	5.80262		Solyc03g005980	1.4162		Solyc02g085310	1.35703		Solyc09g005840	5.40153		Solyc10g018340	4.14977		Solyc07g008103	5.06447
Solyc01g105710	1.02425		Solyc04g079315	2.78946		Solyc03g031460	2.50191		Solyc01g006950	6.5626		Solyc02g071360	3.47329		Solyc06g083860	2.56118		Solyc12g096240	5.80088		Solyc04g014900	1.41614		Solyc02g092880	1.35688		Solyc01g009930	5.39921		Solyc01g067300	4.142		Solyc03g005490	5.06399
Solyc08g079620	1.0239		Solyc06g076360	2.78623		Solyc03g114890	2.50112		Solyc05g014590	6.56174		Solyc01g007010	3.47026		Solyc03g119590	2.5593		Solyc04g072800	5.79993		Solyc11g011750	1.41354		Solyc08g077060	1.3534		Solyc02g067650	5.39697		Solyc09g074500	4.13998		Solyc03g034240	5.06267
Solyc06g070980	1.0216		Solyc11g006420	2.78609		Solyc02g038690	2.50028		Solyc10g008080	6.55488		Solyc06g083900	3.47017		Solyc03g112730	2.55723		Solyc04g040180	5.79914		Solyc01g091490	1.41343		Solyc02g085285	1.35205		Solyc02g063250	5.39521		Solyc04g077810	4.13629		Solyc03g098710	5.05022
Solyc04g074310	1.02142		Solyc07g064600	2.78555		Solyc02g088740	2.49906		Solyc11g050810	6.55436		Solyc08g080670	3.46895		Solyc11g051060	2.55623		Solyc11g044400	5.79783		Solyc12g100010	1.4114		Solyc11g012700	1.35123		Solyc03g098730	5.39515		Solyc11g030730	4.13361		Solyc01g044520	5.04504
Solyc08g082685	1.02091		Solyc03g119990	2.78553		Solyc09g011420	2.49718		Solyc10g076320	6.5517		Solyc01g010220	3.46817		Solyc10g054910	2.55544		Solyc07g042550	5.79657		Solyc02g062670	1.4098		Solyc03g094120	1.34992		Solyc08g080560	5.39457		Solyc03g020030	4.13015		Solyc04g039965	5.04402
Solyc02g088350	1.01758		Solyc09g092520	2.7842		Solyc03g019780	2.49675		Solyc12g007050	6.55166		Solyc08g083110	3.465		Solyc06g071090	2.55416		Solyc03g115850	5.79069		Solyc06g059870	1.40901		Solyc05g015866	1.34574		Solyc06g066110	5.39102		Solyc03g116890	4.12044		Solyc05g053620	5.04023
Solyc10g009230	1.01485		Solyc03g006310	2.78014		Solyc10g083310	2.49633		Solyc02g014220	6.55065		Solyc11g056400	3.46436		Solyc05g053760	2.54868		Solyc11g072310	5.7805		Solyc09g010050	1.40781		Solyc04g077330	1.34529		Solyc08g005120	5.38172		Solyc05g008640	4.11841		Solyc10g078360	5.0392
Solyc02g069910	1.01257		Solyc02g086470	2.77992		Solyc02g089990	2.49548		Solyc12g036390	6.54922		Solyc05g055080	3.45885		Solyc08g067940	2.54818		Solyc06g076160	5.77695		Solyc05g053860	1.40484		Solyc05g006790	1.34237		Solyc01g016370	5.38082		Solyc04g008480	4.11732		Solyc06g073760	5.02895
Solyc10g006870	1.01091		Solyc02g092050	2.77969		Solyc02g070640	2.49368		Solyc02g091130	6.54208		Solyc11g056320	3.45374		Solyc02g082250	2.54758		Solyc04g077240	5.77661		Solyc03g114910	1.40374		Solyc09g089580	1.34143		Solyc02g090990	5.37655		Solyc07g052650	4.10839		Solyc07g042550	5.02496
Solyc04g077920	1.01039		Solyc06g066590	2.77558		Solyc11g072730	2.48725		Solyc07g066360	6.53939		Solyc12g098910	3.45267		Solyc11g066090	2.54736		Solyc12g099120	5.77383		Solyc12g014355	1.40355		Solyc08g006025	1.33873		Solyc12g005720	5.37575		Solyc02g070020	4.10236		Solyc02g090120	5.02099
Solyc12g087840	1.00959		Solyc01g110940	2.77541		Solyc02g062700	2.48708		Solyc01g008870	6.53784		Solyc00g022103	3.44866		Solyc09g015850	2.53938		Solyc01g106105	5.77318		Solyc08g007230	1.40333		Solyc08g014230	1.33794		Solyc05g016060	5.37551		Solyc03g114500	4.10042		Solyc05g051540	5.01461
Solyc08g006780	1.00787		Solyc03g115050	2.77425		Solyc02g065560	2.487		Solyc00g108555	6.53379		Solyc11g017280	3.44731		Solyc08g029000	2.53721		Solyc12g100250	5.77164		Solyc03g112060	1.39968		Solyc01g102910	1.336		Solyc12g006720	5.36968		Solyc01g108700	4.09721		Solyc08g082890	5.012
Solyc00g024150	1.00719		Solyc05g052810	2.77373		Solyc07g041720	2.48602		Solyc01g008640	6.52422		Solyc10g084600	3.4446		Solyc10g009530	2.5367		Solyc03g111990	5.77118		Solyc06g071990	1.3978		Solyc12g009450	1.33528		Solyc11g011030	5.36209		Solyc06g076170	4.09349		Solyc10g050880	5.01126
Solyc07g005830	1.00551		Solyc01g079570	2.77267		Solyc05g010470	2.48508		Solyc01g067130	6.51962		Solyc02g091180	3.43615		Solyc07g006420	2.53639		Solyc11g011500	5.76929		Solyc07g040890	1.39502		Solyc12g011060	1.33337		Solyc02g065190	5.3587		Solyc01g098140	4.09108		Solyc12g096840	5.00119
Solyc03g120940	1.00501		Solyc03g115365	2.76689		Solyc11g072630	2.48227		Solyc06g082535	6.51771		Solyc06g008130	3.43468		Solyc03g123390	2.53403		Solyc04g015110	5.76925		Solyc07g040880	1.39251		Solyc07g053100	1.33214		Solyc02g037495	5.35191		Solyc10g008960	4.08736		Solyc01g107390	4.99981
Solyc06g063230	1.00415		Solyc10g045490	2.7666		Solyc06g007530	2.47867		Solyc10g085380	6.51705		Solyc03g118470	3.42735		Solyc06g048935	2.52889		Solyc06g075490	5.76535		Solyc03g123610	1.39042		Solyc08g062360	1.3311		Solyc08g081680	5.34494		Solyc02g093960	4.08609		Solyc03g113130	4.99595
Solyc07g066610	1.00244		Solyc02g093300	2.76625		Solyc02g072010	2.47627		Solyc01g110220	6.51625		Solyc06g068570	3.42676		Solyc08g075880	2.52817		Solyc11g012420	5.76504		Solyc10g018120	1.38671		Solyc09g075040	1.32652		Solyc01g016360	5.34099		Solyc01g008610	4.07514		Solyc09g066155	4.99188
Solyc03g097360	1.00233		Solyc09g065570	2.76517		Solyc03g098650	2.47428		Solyc02g087070	6.50853		Solyc07g054145	3.42552		Solyc11g073090	2.52698		Solyc11g011210	5.75704		Solyc02g092290	1.38104		Solyc07g041830	1.32461		Solyc11g008750	5.33837		Solyc10g055800	4.07357		Solyc02g021680	4.99167
Solyc01g104710	1.00188		Solyc01g107890	2.76329		Solyc10g018907	2.47365		Solyc12g038255	6.49821		Solyc11g006030	3.42493		Solyc11g056330	2.52239		Solyc10g009270	5.75282		Solyc02g082950	1.37906		Solyc04g011680	1.32191		Solyc08g075360	5.33104		Solyc11g008820	4.06873		Solyc04g074740	4.99045
Solyc02g093170	1.00156		Solyc06g065210	2.76276		Solyc11g065760	2.47193		Solyc02g086280	6.49398		Solyc10g054910	3.42422		Solyc03g117675	2.5218		Solyc07g065540	5.75228		Solyc11g007770	1.37689		Solyc01g080490	1.32176		Solyc04g072920	5.33015		Solyc10g005300	4.06591		Solyc03g044180	4.98908
Solyc07g062870	1.00002		Solyc02g077220	2.76275		Solyc09g008630	2.46538		Solyc03g097840	6.49087		Solyc02g071560	3.42087		Solyc12g087840	2.51382		Solyc03g098260	5.75045		Solyc01g107080	1.37527		Solyc07g054610	1.32172		Solyc05g008210	5.32635		Solyc10g038080	4.05787		Solyc09g092480	4.98143
Solyc05g052030	0.999929		Solyc08g076610	2.76266		Solyc04g071900	2.46437		Solyc10g080010	6.48929		Solyc02g066800	3.4202		Solyc03g111690	2.51223		Solyc03g025720	5.7482		Solyc09g005210	1.37496		Solyc12g077370	1.32125		Solyc03g114600	5.32178		Solyc01g109320	4.05682		Solyc03g005520	4.98119
Solyc03g112150	0.998803		Solyc04g009210	2.76001		Solyc05g054650	2.46157		Solyc05g006790	6.48696		Solyc03g116690	3.41716		Solyc03g113960	2.50845		Solyc02g078680	5.73471		Solyc01g091260	1.37482		Solyc08g076050	1.31997		Solyc10g062160	5.32124		Solyc11g011330	4.05275		Solyc02g061770	4.98019
Solyc12g099930	0.997277		Solyc11g007730	2.75988		Solyc12g019320	2.46092		Solyc03g112040	6.4815		Solyc09g092110	3.41551		Solyc12g042117	2.50494		Solyc03g116510	5.72916		Solyc08g008360	1.37481		Solyc12g008930	1.31724		Solyc03g078490	5.31769		Solyc02g038740	4.05123		Solyc03g114500	4.97148
Solyc06g065990	0.995814		Solyc03g097850	2.75923		Solyc12g089010	2.45928		Solyc09g014610	6.47899		Solyc03g119660	3.41197		Solyc05g006870	2.50328		Solyc04g063350	5.72531		Solyc09g010690	1.37324		Solyc12g045020	1.31715		Solyc03g111540	5.31193		Solyc08g077900	4.04739		Solyc08g079900	4.97075
Solyc07g064690	0.994143		Solyc04g074900	2.75564		Solyc08g068490	2.45804		Solyc01g104725	6.47784		Solyc08g007830	3.40934		Solyc08g076880	2.50077		Solyc03g006150	5.72365		Solyc01g107560	1.37266		Solyc02g085320	1.31553		Solyc10g082020	5.30995		Solyc05g005700	4.04368		Solyc03g113580	4.9696
Solyc01g104170	0.994142		Solyc08g066020	2.75451		Solyc03g116890	2.45779		Solyc02g086310	6.4778		Solyc02g094400	3.40742		Solyc11g061960	2.49861		Solyc05g015800	5.72097		Solyc03g044160	1.37009		Solyc02g091770	1.31538		Solyc05g010340	5.30893		Solyc09g074890	4.04029		Solyc10g005360	4.9665
Solyc08g077890	0.993574		Solyc01g090970	2.75034		Solyc12g006840	2.45594		Solyc05g014300	6.46957		Solyc07g063420	3.40639		Solyc06g074190	2.49827		Solyc06g072550	5.71865		Solyc04g005440	1.36971		Solyc09g098320	1.31069		Solyc02g093310	5.30763		Solyc07g052620	4.03836		Solyc05g009480	4.96065
Solyc09g059990	0.990917		Solyc05g051000	2.74883		Solyc10g074560	2.45578		Solyc10g085210	6.45935		Solyc01g066290	3.40431		Solyc02g084740	2.49729		Solyc05g009340	5.71719		Solyc06g082010	1.36752		Solyc08g078910	1.31028		Solyc04g005050	5.30756		Solyc07g053750	4.03627		Solyc02g068610	4.95473
Solyc02g068300	0.990379		Solyc07g008530	2.74672		Solyc06g007220	2.45276		Solyc09g082480	6.45768		Solyc03g123530	3.40025		Solyc06g074420	2.49679		Solyc00g178340	5.7088		Solyc05g048740	1.36714		Solyc02g062670	1.31026		Solyc09g011260	5.3019		Solyc11g008600	4.0339		Solyc03g006770	4.95209
Solyc07g043050	0.99016		Solyc07g006910	2.74647		Solyc11g012195	2.45205		Solyc05g009620	6.43626		Solyc10g005950	3.39169		Solyc01g099270	2.49416		Solyc08g080650	5.7069		Solyc04g078690	1.36426		Solyc08g075430	1.30985		Solyc05g015370	5.30156		Solyc10g084960	4.03024		Solyc06g082440	4.9491
Solyc07g056270	0.987732		Solyc03g051885	2.74454		Solyc01g111420	2.45199		Solyc02g062385	6.43622		Solyc08g074680	3.38373		Solyc11g008250	2.49219		Solyc02g062463	5.70378		Solyc07g054780	1.36368		Solyc02g037495	1.30914		Solyc03g116390	5.29997		Solyc08g005120	4.02888		Solyc01g080570	4.94879
Solyc04g074730	0.986141		Solyc04g049840	2.74382		Solyc03g043700	2.45045		Solyc02g092120	6.43576		Solyc01g081250	3.37796		Solyc10g061880	2.49062		Solyc06g061080	5.69943		Solyc01g096280	1.35376		Solyc09g011620	1.30714		Solyc02g092240	5.29989		Solyc03g080150	4.02858		Solyc02g079540	4.94157
Solyc01g080840	0.985942		Solyc07g007250	2.74344		Solyc12g043020	2.45003		Solyc09g007790	6.43292		Solyc08g078870	3.37521		Solyc11g056250	2.49051		Solyc01g107830	5.68637		Solyc06g005490	1.35323		Solyc02g091100	1.30576		Solyc11g066800	5.29936		Solyc04g080250	4.01751		Solyc03g025490	4.94015
Solyc05g005860	0.984961		Solyc01g080600	2.7419		Solyc09g010095	2.4494		Solyc07g053420	6.43199		Solyc03g063480	3.37451		Solyc04g014470	2.48905		Solyc12g096840	5.67555		Solyc11g008420	1.34756		Solyc06g063210	1.30529		Solyc07g007240	5.29873		Solyc11g011500	4.0108		Solyc05g055080	4.93832
Solyc02g086840	0.983483		Solyc04g056340	2.74019		Solyc03g114690	2.44923		Solyc01g009480	6.42688		Solyc07g032380	3.37442		Solyc09g007765	2.48885		Solyc12g100260	5.67312		Solyc09g064380	1.34638		Solyc07g009175	1.30318		Solyc04g063210	5.297		Solyc06g066360	4.00342		Solyc06g072520	4.9342
Solyc01g068030	0.977859		Solyc03g113960	2.73902		Solyc02g014360	2.44754		Solyc05g005240	6.4251		Solyc04g077980	3.37397		Solyc08g081360	2.4845		Solyc12g100270	5.67159		Solyc04g079350	1.34498		Solyc02g090210	1.30313		Solyc01g108210	5.29621		Solyc12g100270	3.99277		Solyc01g010420	4.93118
Solyc02g071610	0.977706		Solyc06g084580	2.73885		Solyc07g052310	2.44713		Solyc12g049140	6.42231		Solyc02g090820	3.37221		Solyc10g008710	2.48192		Solyc03g082800	5.66994		Solyc05g053620	1.34382		Solyc02g090000	1.30275		Solyc11g007980	5.29575		Solyc02g092110	3.99228		Solyc03g044960	4.93021
Solyc05g025890	0.973322		Solyc03g116840	2.73773		Solyc08g006750	2.44702		Solyc03g063470	6.42209		Solyc08g016440	3.36972		Solyc04g078500	2.48174		Solyc01g100100	5.6695		Solyc10g075175	1.34334		Solyc01g094080	1.30134		Solyc04g077980	5.29418		Solyc07g007250	3.98978		Solyc12g013680	4.92992
Solyc12g100160	0.971967		Solyc11g013310	2.73716		Solyc02g092860	2.44671		Solyc02g067600	6.41185		Solyc00g049210	3.36935		Solyc12g006140	2.47879		Solyc03g094020	5.66077		Solyc10g083890	1.33886		Solyc08g061060	1.30093		Solyc02g069800	5.28996		Solyc07g062630	3.98942		Solyc02g079720	4.92731
Solyc10g076700	0.962096		Solyc02g062385	2.73685		Solyc12g017460	2.4467		Solyc00g022090	6.40716		Solyc02g064980	3.36501		Solyc04g015820	2.4769		Solyc08g006730	5.65602		Solyc05g041200	1.33471		Solyc02g086360	1.29933		Solyc08g014090	5.28943		Solyc06g073760	3.98532		Solyc05g009420	4.92097
Solyc09g098540	0.961708		Solyc07g064280	2.73537		Solyc12g099280	2.44669		Solyc07g066550	6.40507		Solyc06g074030	3.36122		Solyc02g090820	2.47612		Solyc12g007040	5.65391		Solyc06g083190	1.32728		Solyc05g025900	1.29733		Solyc03g119250	5.2859		Solyc01g103060	3.98308		Solyc01g066190	4.91666
Solyc02g055440	0.960501		Solyc12g014430	2.73285		Solyc03g032040	2.44505		Solyc00g090115	6.40376		Solyc11g007400	3.36074		Solyc04g078610	2.47414		Solyc03g097510	5.65219		Solyc09g082270	1.32159		Solyc05g056470	1.29707		Solyc07g056000	5.2823		Solyc09g007940	3.98223		Solyc12g099980	4.91434
Solyc01g106580	0.957252		Solyc05g012100	2.72969		Solyc05g052810	2.44489		Solyc09g011620	6.40166		Solyc09g007020	3.359		Solyc00g020010	2.47173		Solyc04g016330	5.64979		Solyc12g098757	1.31825		Solyc02g030300	1.28869		Solyc11g056620	5.28196		Solyc09g090970	3.98137		Solyc02g062550	4.91069
Solyc05g015955	0.954272		Solyc12g045020	2.7286		Solyc01g098100	2.4446		Solyc12g005680	6.39987		Solyc06g065305	3.35606		Solyc07g008630	2.46777		Solyc11g072630	5.64794		Solyc01g068410	1.31225		Solyc08g078030	1.28864		Solyc04g074480	5.2729		Solyc04g051280	3.97718		Solyc03g120420	4.90865
Solyc07g064970	0.953318		Solyc04g063300	2.72725		Solyc07g049230	2.44244		Solyc10g049260	6.39447		Solyc06g048740	3.35246		Solyc12g044200	2.46567		Solyc03g078710	5.64791		Solyc06g011370	1.30922		Solyc09g090230	1.28628		Solyc08g008280	5.27262		Solyc02g089210	3.97343		Solyc02g070910	4.90547
Solyc07g066430	0.953054		Solyc03g114800	2.72676		Solyc01g097110	2.44045		Solyc01g081310	6.3855		Solyc04g011490	3.34167		Solyc08g078510	2.4621		Solyc04g074170	5.63571		Solyc06g054290	1.30691		Solyc07g008250	1.28412		Solyc05g056080	5.27207		Solyc10g075090	3.97246		Solyc04g081630	4.90304
Solyc07g043570	0.950778		Solyc03g119070	2.72106		Solyc12g010840	2.43829		Solyc02g084670	6.38174		Solyc00g233480	3.34132		Solyc00g009030	2.46173		Solyc06g063280	5.63147		Solyc06g072000	1.30328		Solyc12g013690	1.27801		Solyc01g091830	5.27067		Solyc03g119230	3.96568		Solyc06g076170	4.90002
Solyc04g011900	0.950111		Solyc04g054690	2.71974		Solyc01g091370	2.43781		Solyc10g008730	6.38126		Solyc02g069260	3.33384		Solyc03g117870	2.45882		Solyc03g082520	5.6303		Solyc08g069060	1.30166		Solyc01g101120	1.27757		Solyc05g041920	5.26659		Solyc08g067360	3.96433		Solyc11g067170	4.89756
Solyc07g007110	0.950065		Solyc08g006740	2.71757		Solyc07g041870	2.43726		Solyc09g074890	6.37006		Solyc02g072540	3.33222		Solyc06g062330	2.45661		Solyc09g083440	5.63027		Solyc03g112980	1.29899		Solyc09g082220	1.27685		Solyc02g078665	5.26283		Solyc01g109900	3.95555		Solyc01g109900	4.89635
Solyc03g005000	0.948698		Solyc02g067700	2.71509		Solyc07g055060	2.43699		Solyc06g064990	6.36515		Solyc06g062330	3.3322		Solyc08g066660	2.44913		Solyc03g079980	5.62929		Solyc06g066630	1.29293		Solyc05g014390	1.2768		Solyc11g006030	5.25779		Solyc07g048070	3.95319		Solyc03g094020	4.89546
Solyc10g085100	0.947916		Solyc02g076750	2.71367		Solyc06g084430	2.4362		Solyc10g007880	6.36384		Solyc04g079880	3.33027		Solyc02g072210	2.44892		Solyc09g082280	5.6272		Solyc12g013500	1.29162		Solyc09g015380	1.27561		Solyc04g079640	5.25691		Solyc03g113480	3.95251		Solyc04g014770	4.89269
Solyc03g083100	0.946619		Solyc09g075590	2.71168		Solyc03g118410	2.43504		Solyc11g007970	6.36331		Solyc03g119370	3.32922		Solyc10g005320	2.44883		Solyc11g007470	5.62689		Solyc06g053150	1.29074		Solyc09g098030	1.27467		Solyc02g071820	5.25345		Solyc11g069680	3.94431		Solyc03g118450	4.88982
Solyc01g111630	0.942911		Solyc12g013710	2.71132		Solyc03g111210	2.43456		Solyc10g018320	6.36012		Solyc07g008240	3.32781		Solyc05g007630	2.44645		Solyc09g089780	5.62152		Solyc12g088800	1.29067		Solyc02g086350	1.2744		Solyc10g049420	5.25341		Solyc04g079450	3.94423		Solyc09g089580	4.8896
Solyc05g005490	0.940452		Solyc01g088600	2.71109		Solyc06g074430	2.4344		Solyc12g005720	6.35465		Solyc06g063280	3.327		Solyc01g088810	2.44601		Solyc03g117130	5.62056		Solyc06g050440	1.28543		Solyc04g051280	1.27254		Solyc12g007050	5.25096		Solyc10g017570	3.94327		Solyc06g007355	4.88025
Solyc01g103410	0.940324		Solyc11g066920	2.71049		Solyc10g081940	2.43257		Solyc09g075820	6.33235		Solyc01g007190	3.3249		Solyc10g051080	2.44434		Solyc10g075090	5.62052		Solyc06g063345	1.28541		Solyc07g062490	1.27252		Solyc03g098790	5.24456		Solyc01g080570	3.93237		Solyc05g054250	4.87381
Solyc11g067160	0.93926		Solyc04g008040	2.70683		Solyc01g006090	2.43215		Solyc02g086270	6.33187		Solyc04g078500	3.32463		Solyc11g066240	2.44176		Solyc06g005100	5.61558		Solyc12g056855	1.28412		Solyc10g084910	1.27224		Solyc02g080850	5.23659		Solyc07g052070	3.92083		Solyc01g106105	4.8731
Solyc01g080810	0.936917		Solyc09g005710	2.70535		Solyc02g081680	2.43163		Solyc04g082970	6.32483		Solyc03g116990	3.32162		Solyc12g057060	2.44135		Solyc08g068730	5.61342		Solyc07g056390	1.28302		Solyc06g074390	1.27215		Solyc07g006740	5.23467		Solyc10g008150	3.91972		Solyc03g111400	4.86834
Solyc09g009940	0.936483		Solyc06g068910	2.70504		Solyc07g052203	2.42757		Solyc07g042550	6.31039		Solyc08g068730	3.3145		Solyc06g071080	2.44059		Solyc07g020875	5.60536		Solyc09g018220	1.27991		Solyc04g064860	1.27194		Solyc02g091650	5.23329		Solyc01g056850	3.90831		Solyc06g069100	4.86466
Solyc05g010250	0.935598		Solyc05g051010	2.70404		Solyc10g076480	2.41909		Solyc06g007390	6.30715		Solyc10g079620	3.31236		Solyc02g092820	2.44019		Solyc08g044370	5.59546		Solyc01g089880	1.27621		Solyc11g013250	1.2719		Solyc09g014990	5.23328		Solyc01g111970	3.90826		Solyc02g014730	4.86121
Solyc02g082120	0.934782		Solyc01g098000	2.70316		Solyc07g045540	2.41778		Solyc08g068690	6.30344		Solyc12g094620	3.30978		Solyc04g076340	2.43775		Solyc08g014110	5.59347		Solyc07g032740	1.27255		Solyc04g008940	1.26797		Solyc03g114500	5.23084		Solyc11g066420	3.90264		Solyc03g115610	4.8581
Solyc02g089075	0.934061		Solyc07g005930	2.70189		Solyc03g044900	2.41774		Solyc11g012705	6.30276		Solyc09g015850	3.30701		Solyc02g090980	2.43654		Solyc01g088400	5.59025		Solyc12g009510	1.26899		Solyc12g097000	1.26782		Solyc03g122360	5.23029		Solyc02g084840	3.901		Solyc12g096240	4.85552
Solyc10g083350	0.933072		Solyc05g005150	2.69926		Solyc02g094000	2.41679		Solyc03g119240	6.29468		Solyc03g120110	3.30453		Solyc06g005750	2.43393		Solyc03g119240	5.578		Solyc05g054880	1.26894		Solyc03g005160	1.26718		Solyc02g085010	5.22806		Solyc02g083880	3.89849		Solyc12g007320	4.85441
Solyc08g082170	0.931495		Solyc02g092200	2.69758		Solyc11g066930	2.41663		Solyc02g067430	6.29181		Solyc01g102610	3.30234		Solyc06g064610	2.43329		Solyc00g174340	5.57085		Solyc05g014150	1.26821		Solyc06g050440	1.26643		Solyc04g054690	5.22791		Solyc01g009480	3.89821		Solyc05g052280	4.85323
Solyc06g068870	0.930855		Solyc03g063030	2.69121		Solyc06g009490	2.41468		Solyc05g012420	6.29181		Solyc05g052520	3.29827		Solyc00g125990	2.42315		Solyc08g016270	5.5683		Solyc02g070080	1.26467		Solyc01g103290	1.26468		Solyc01g087180	5.22341		Solyc01g008050	3.89789		Solyc04g074780	4.85246
Solyc01g099770	0.930783		Solyc11g072820	2.68819		Solyc06g071880	2.41424		Solyc02g090490	6.28796		Solyc02g031790	3.29767		Solyc11g063520	2.42061		Solyc08g079480	5.5682		Solyc01g102850	1.26239		Solyc07g008620	1.26377		Solyc06g082030	5.22318		Solyc03g097510	3.89048		Solyc03g019820	4.84829
Solyc02g087150	0.930491		Solyc01g109700	2.68456		Solyc01g068540	2.41168		Solyc12g062220	6.27679		Solyc04g014520	3.29349		Solyc01g110440	2.41604		Solyc10g008330	5.55784		Solyc09g075020	1.2607		Solyc02g085870	1.26262		Solyc02g079570	5.22317		Solyc07g056690	3.88286		Solyc10g011920	4.84653
Solyc01g106430	0.926464		Solyc01g081300	2.68403		Solyc10g080070	2.41034		Solyc07g007570	6.27511		Solyc02g090350	3.29255		Solyc01g067660	2.4155		Solyc12g013620	5.55544		Solyc12g014350	1.25693		Solyc08g066310	1.26011		Solyc05g053610	5.21479		Solyc03g115060	3.87573		Solyc04g063350	4.84374
Solyc01g079580	0.925007		Solyc04g050170	2.68128		Solyc12g010350	2.40994		Solyc08g081700	6.27142		Solyc11g063500	3.2884		Solyc11g073120	2.41264		Solyc06g008540	5.55499		Solyc01g066720	1.25056		Solyc09g090470	1.25912		Solyc01g109720	5.21188		Solyc11g064800	3.87481		Solyc08g080310	4.83637
Solyc06g009630	0.924982		Solyc05g050540	2.67996		Solyc03g019890	2.4099		Solyc10g083580	6.26674		Solyc06g060310	3.28457		Solyc04g051247	2.41225		Solyc12g088850	5.54942		Solyc02g080560	1.2481		Solyc09g090970	1.25869		Solyc01g091590	5.21095		Solyc06g076160	3.87178		Solyc09g011390	4.82617
Solyc01g103540	0.924301		Solyc04g040130	2.67802		Solyc10g079860	2.40917		Solyc09g011590	6.26622		Solyc09g007520	3.28347		Solyc03g005770	2.41172		Solyc06g074630	5.54777		Solyc08g074250	1.2464		Solyc10g080570	1.25745		Solyc11g072630	5.2056		Solyc10g081560	3.86927		Solyc09g031875	4.82517
Solyc04g015450	0.923418		Solyc03g097160	2.67783		Solyc11g011240	2.40801		Solyc04g051620	6.2656		Solyc03g005980	3.28206		Solyc12g042100	2.40857		Solyc03g111400	5.54553		Solyc10g086410	1.24614		Solyc04g051690	1.25694		Solyc01g066520	5.20263		Solyc02g072070	3.86728		Solyc06g076160	4.8245
Solyc03g117890	0.922476		Solyc06g034236	2.67049		Solyc05g005560	2.40585		Solyc09g089910	6.2611		Solyc03g098240	3.28092		Solyc03g005420	2.40751		Solyc06g051800	5.54526		Solyc05g052210	1.24115		Solyc05g046270	1.25671		Solyc01g096430	5.20156		Solyc07g007750	3.86608		Solyc12g088040	4.81903
Solyc06g066550	0.922315		Solyc05g010470	2.67029		Solyc09g014210	2.40572		Solyc01g087020	6.25931		Solyc09g092420	3.28053		Solyc07g032390	2.40617		Solyc03g005980	5.54411		Solyc07g062490	1.24077		Solyc09g008510	1.25623		Solyc07g006500	5.19794		Solyc02g085590	3.86519		Solyc04g009435	4.81687
Solyc08g080140	0.921391		Solyc12g056660	2.66934		Solyc06g018110	2.4042		Solyc02g083370	6.25518		Solyc10g084125	3.27988		Solyc09g092480	2.40433		Solyc10g084110	5.54158		Solyc05g050360	1.24046		Solyc12g009510	1.25304		Solyc04g072000	5.19089		Solyc05g007110	3.86215		Solyc01g009810	4.8122
Solyc01g106470	0.921387		Solyc06g072370	2.66907		Solyc04g008810	2.4012		Solyc00g032947	6.24907		Solyc06g048700	3.27974		Solyc01g105120	2.40071		Solyc02g080890	5.53717		Solyc05g018230	1.23981		Solyc11g006490	1.25257		Solyc02g070020	5.18633		Solyc06g074630	3.85693		Solyc01g010080	4.81083
Solyc04g071360	0.920868		Solyc09g057960	2.6689		Solyc01g100280	2.40012		Solyc05g023715	6.24562		Solyc03g112340	3.27948		Solyc07g005110	2.39693		Solyc06g060450	5.53537		Solyc06g008620	1.23914		Solyc02g062140	1.25175		Solyc12g088940	5.18428		Solyc02g086880	3.85598		Solyc11g073180	4.80415
Solyc08g081940	0.920519		Solyc02g072010	2.66684		Solyc04g057993	2.3987		Solyc08g013920	6.24519		Solyc02g062550	3.27848		Solyc02g093330	2.39665		Solyc09g011390	5.53221		Solyc05g011980	1.23608		Solyc06g069410	1.24963		Solyc07g026650	5.18004		Solyc04g079890	3.85228		Solyc01g028800	4.79807
Solyc01g111830	0.919771		Solyc02g070390	2.66666		Solyc02g093230	2.39815		Solyc04g055140	6.24463		Solyc03g005670	3.27674		Solyc01g105890	2.39572		Solyc01g103630	5.53107		Solyc04g051490	1.23443		Solyc07g051950	1.24774		Solyc05g053150	5.17792		Solyc11g066800	3.85094		Solyc03g098310	4.79223
Solyc06g076480	0.918236		Solyc08g083345	2.66662		Solyc01g100030	2.397		Solyc08g080810	6.24455		Solyc01g096420	3.27527		Solyc09g007760	2.39564		Solyc03g044830	5.53066		Solyc09g091010	1.23287		Solyc02g085315	1.24587		Solyc10g051120	5.17191		Solyc10g085700	3.84648		Solyc12g096730	4.79101
Solyc11g007270	0.915529		Solyc02g093610	2.66625		Solyc10g083260	2.39589		Solyc12g056600	6.24392		Solyc07g055710	3.27482		Solyc09g092740	2.38704		Solyc11g006570	5.52035		Solyc03g120900	1.22928		Solyc08g069060	1.24444		Solyc07g008107	5.16982		Solyc02g083370	3.84231		Solyc06g007390	4.78916
Solyc02g094420	0.914479		Solyc00g050430	2.66528		Solyc11g010440	2.39536		Solyc01g096320	6.22562		Solyc03g046380	3.27397		Solyc03g026360	2.38658		Solyc06g083490	5.52018		Solyc03g120110	1.22578		Solyc04g012010	1.24387		Solyc01g107090	5.16843		Solyc06g051800	3.8407		Solyc04g078360	4.78019
Solyc07g045250	0.913594		Solyc01g097670	2.66507		Solyc05g014130	2.39516		Solyc03g093120	6.22189		Solyc10g085500	3.27372		Solyc01g009870	2.383		Solyc06g053550	5.51826		Solyc03g114860	1.22551		Solyc09g010690	1.24317		Solyc02g089630	5.15981		Solyc06g007355	3.82728		Solyc06g053715	4.77721
Solyc11g066110	0.910773		Solyc04g077510	2.66194		Solyc03g113290	2.39382		Solyc04g080320	6.21717		Solyc08g066350	3.27227		Solyc04g012125	2.38252		Solyc08g079160	5.51616		Solyc09g072680	1.22078		Solyc11g066700	1.24228		Solyc02g021350	5.15961		Solyc01g105650	3.8251		Solyc06g062490	4.77406
Solyc04g053120	0.910301		Solyc03g071570	2.65504		Solyc10g084610	2.39312		Solyc04g056743	6.20292		Solyc01g020378	3.27185		Solyc03g007530	2.38246		Solyc01g067300	5.50497		Solyc03g020010	1.22019		Solyc09g098130	1.24094		Solyc12g006840	5.15655		Solyc01g108350	3.82183		Solyc11g066420	4.76623
Solyc09g010210	0.908347		Solyc03g115990	2.65361		Solyc09g091180	2.39279		Solyc12g096970	6.19411		Solyc04g011840	3.27156		Solyc01g066290	2.37957		Solyc10g008040	5.50479		Solyc03g119080	1.22007		Solyc10g076180	1.24079		Solyc06g076550	5.15137		Solyc01g102380	3.81815		Solyc01g099620	4.75949
Solyc06g060790	0.907959		Solyc04g045530	2.65253		Solyc05g050570	2.39071		Solyc02g092960	6.18824		Solyc03g116580	3.26878		Solyc11g056270	2.37834		Solyc08g081680	5.50329		Solyc02g068470	1.21984		Solyc08g067960	1.23779		Solyc04g007580	5.14833		Solyc10g076510	3.81644		Solyc06g075490	4.75893
Solyc02g093620	0.905036		Solyc03g044660	2.65108		Solyc11g005140	2.38929		Solyc10g076780	6.18502		Solyc12g044950	3.26659		Solyc01g079880	2.37604		Solyc08g066100	5.50167		Solyc07g042550	1.2169		Solyc04g064540	1.23544		Solyc06g053220	5.14538		Solyc05g056080	3.81145		Solyc11g072920	4.75131
Solyc10g084040	0.903993		Solyc02g089690	2.64819		Solyc08g007580	2.38852		Solyc10g055710	6.18041		Solyc06g069045	3.26394		Solyc00g316530	2.36802		Solyc11g066420	5.48778		Solyc02g068900	1.21392		Solyc06g062330	1.234		Solyc04g077270	5.14508		Solyc07g017980	3.80688		Solyc09g005970	4.75018
Solyc08g008420	0.901277		Solyc05g005540	2.64794		Solyc11g040120	2.38754		Solyc02g005340	6.1799		Solyc01g105450	3.25714		Solyc08g080630	2.36573		Solyc01g044520	5.4828		Solyc05g050280	1.2131		Solyc06g062670	1.2311		Solyc05g008880	5.14282		Solyc07g064870	3.80477		Solyc06g074710	4.74617
Solyc06g065390	0.901109		Solyc06g082070	2.64595		Solyc08g077020	2.38713		Solyc03g112340	6.16263		Solyc02g070040	3.25439		Solyc04g007580	2.36065		Solyc01g006620	5.47617		Solyc09g008070	1.2118		Solyc06g010240	1.22959		Solyc08g068710	5.14158		Solyc12g013830	3.80411		Solyc05g009340	4.74469
Solyc01g009610	0.897797		Solyc02g065410	2.64584		Solyc08g005090	2.38542		Solyc07g065240	6.15794		Solyc11g063620	3.25416		Solyc07g043590	2.35855		Solyc02g093580	5.47482		Solyc04g053130	1.21154		Solyc03g005320	1.22812		Solyc07g045000	5.13731		Solyc07g063410	3.80364		Solyc12g096790	4.74463
Solyc03g062710	0.896813		Solyc09g007430	2.64482		Solyc03g095220	2.38525		Solyc02g036377	6.15193		Solyc01g109320	3.25359		Solyc09g097780	2.35422		Solyc12g042590	5.45998		Solyc04g016230	1.21097		Solyc01g066720	1.225		Solyc04g077580	5.13438		Solyc12g011100	3.80026		Solyc04g072800	4.74181
Solyc08g006720	0.896023		Solyc02g081920	2.64385		Solyc09g082170	2.38496		Solyc11g073030	6.15193		Solyc07g053740	3.25219		Solyc08g007210	2.35406		Solyc10g049280	5.45501		Solyc03g006150	1.20981		Solyc03g119310	1.22363		Solyc01g060010	5.13223		Solyc02g071770	3.79961		Solyc10g085750	4.74172
Solyc08g069030	0.895813		Solyc01g091490	2.64159		Solyc02g070910	2.38337		Solyc00g187055	6.14367		Solyc10g006700	3.2498		Solyc08g066350	2.35122		Solyc12g019320	5.44829		Solyc06g076570	1.20806		Solyc02g092820	1.22358		Solyc03g094110	5.13162		Solyc06g007390	3.79009		Solyc11g010860	4.73809
Solyc10g007670	0.89341		Solyc01g006920	2.63842		Solyc08g007460	2.38155		Solyc03g005890	6.13623		Solyc12g010450	3.24957		Solyc03g122340	2.34943		Solyc01g056850	5.4451		Solyc10g017570	1.20467		Solyc02g092580	1.2227		Solyc04g040180	5.1274		Solyc02g092880	3.78939		Solyc04g076730	4.73444
Solyc04g025290	0.891433		Solyc12g038980	2.63545		Solyc04g074900	2.38003		Solyc08g014530	6.13101		Solyc10g074800	3.24325		Solyc00g014790	2.34643		Solyc07g056600	5.43444		Solyc04g012010	1.19698		Solyc01g102850	1.22247		Solyc02g068220	5.12557		Solyc01g005160	3.7881		Solyc04g007140	4.73107
Solyc09g010630	0.891085		Solyc04g080650	2.63521		Solyc10g009410	2.37958		Solyc03g098560	6.13075		Solyc06g083190	3.24322		Solyc02g084117	2.34456		Solyc06g050140	5.434		Solyc10g049970	1.19615		Solyc02g066800	1.22201		Solyc04g016420	5.12153		Solyc01g081310	3.78659		Solyc08g066100	4.72651
Solyc01g068020	0.890132		Solyc02g080200	2.63453		Solyc08g078870	2.379		Solyc08g005314	6.13004		Solyc09g011270	3.23613		Solyc01g110430	2.34433		Solyc08g080310	5.43028		Solyc02g080050	1.19605		Solyc07g062630	1.22114		Solyc03g044850	5.1156		Solyc02g089630	3.77848		Solyc06g066240	4.7191
Solyc06g069170	0.888266		Solyc05g009100	2.63067		Solyc10g008600	2.37359		Solyc01g081340	6.12896		Solyc06g082230	3.23547		Solyc02g071700	2.34329		Solyc03g007340	5.4281		Solyc06g073990	1.19459		Solyc09g008080	1.22103		Solyc06g071990	5.11346		Solyc08g006730	3.76909		Solyc02g069110	4.71879
Solyc05g018650	0.887717		Solyc02g069070	2.63025		Solyc12g014230	2.37342		Solyc04g078450	6.12655		Solyc07g008103	3.23512		Solyc01g108087	2.34246		Solyc03g005040	5.42463		Solyc02g086840	1.19449		Solyc12g006840	1.21893		Solyc08g014010	5.10907		Solyc01g028800	3.76904		Solyc10g074440	4.71878
Solyc10g078630	0.886714		Solyc10g005400	2.6294		Solyc06g071870	2.37263		Solyc05g045740	6.12143		Solyc12g005920	3.23147		Solyc05g054330	2.34139		Solyc10g076510	5.41007		Solyc02g092880	1.19304		Solyc09g090240	1.21813		Solyc05g005810	5.10845		Solyc06g011350	3.76786		Solyc04g077295	4.71856
Solyc09g092460	0.884844		Solyc12g009800	2.62919		Solyc09g066430	2.37125		Solyc12g010410	6.1188		Solyc05g009650	3.23116		Solyc04g074760	2.33853		Solyc09g014600	5.40755		Solyc12g099730	1.1926		Solyc07g042100	1.21787		Solyc11g007490	5.10767		Solyc02g065090	3.7666		Solyc12g096960	4.71429
Solyc03g071590	0.882671		Solyc08g075680	2.62821		Solyc06g060860	2.37044		Solyc01g104610	6.11684		Solyc05g008820	3.23073		Solyc07g066550	2.33336		Solyc11g005760	5.39887		Solyc05g010650	1.19086		Solyc10g079780	1.2151		Solyc05g051210	5.10751		Solyc10g075150	3.7661		Solyc04g079730	4.70842
Solyc01g091860	0.879106		Solyc11g007490	2.62638		Solyc07g055230	2.36962		Solyc01g079200	6.11526		Solyc02g067930	3.22937		Solyc06g074990	2.33325		Solyc00g110870	5.38513		Solyc01g081610	1.18957		Solyc03g114860	1.21509		Solyc12g005680	5.10194		Solyc04g072800	3.75809		Solyc04g078450	4.70791
Solyc01g106375	0.877631		Solyc01g094280	2.62533		Solyc03g097160	2.36557		Solyc04g015110	6.10502		Solyc04g072895	3.22852		Solyc11g027630	2.33258		Solyc04g016420	5.38491		Solyc04g072160	1.18691		Solyc05g043217	1.21459		Solyc08g036625	5.08189		Solyc08g014000	3.75688		Solyc07g056610	4.70605
Solyc01g098990	0.877192		Solyc04g025880	2.62198		Solyc02g093990	2.36552		Solyc02g069045	6.1033		Solyc04g076010	3.22839		Solyc09g090500	2.33193		Solyc01g094380	5.38445		Solyc09g072700	1.1845		Solyc02g094260	1.21368		Solyc06g069640	5.08111		Solyc01g100460	3.75286		Solyc03g111510	4.70252
Solyc06g071960	0.876929		Solyc01g103640	2.62177		Solyc10g079810	2.36546		Solyc05g013650	6.09666		Solyc03g119590	3.22584		Solyc06g065060	2.32871		Solyc01g109720	5.37459		Solyc09g082570	1.18088		Solyc06g050500	1.21323		Solyc04g079350	5.07558		Solyc05g054655	3.75199		Solyc11g044400	4.70045
Solyc08g062610	0.876647		Solyc04g012100	2.62102		Solyc08g006040	2.36449		Solyc08g007845	6.09666		Solyc01g107390	3.22151		Solyc01g009700	2.3276		Solyc11g069390	5.37302		Solyc02g032650	1.18073		Solyc12g042500	1.21294		Solyc08g028780	5.06985		Solyc02g093580	3.74811		Solyc12g009220	4.70011
Solyc02g090900	0.876096		Solyc10g079170	2.61809		Solyc01g006210	2.36231		Solyc09g082460	6.09666		Solyc10g085010	3.22038		Solyc03g097370	2.32757		Solyc04g011750	5.37281		Solyc05g005160	1.17681		Solyc10g086240	1.2128		Solyc01g080010	5.06787		Solyc11g032065	3.74699		Solyc07g008930	4.69904
Solyc10g080390	0.87418		Solyc02g085020	2.61755		Solyc03g097020	2.36106		Solyc02g079440	6.09659		Solyc08g075880	3.21788		Solyc07g041740	2.32561		Solyc03g006550	5.37036		Solyc10g084325	1.16671		Solyc04g014900	1.20944		Solyc01g007050	5.0662		Solyc02g069730	3.74212		Solyc08g065380	4.69655
Solyc08g048550	0.872185		Solyc06g076640	2.61402		Solyc12g049400	2.36064		Solyc11g008820	6.094		Solyc07g064410	3.21454		Solyc03g111170	2.31895		Solyc07g063730	5.35768		Solyc12g009010	1.16301		Solyc10g076240	1.20941		Solyc02g088205	5.06572		Solyc03g078710	3.74043		Solyc11g007180	4.68924
Solyc05g056000	0.871206		Solyc11g072730	2.61183		Solyc07g052250	2.36028		Solyc06g063430	6.09372		Solyc05g006430	3.21377		Solyc01g087840	2.31847		Solyc08g080630	5.35249		Solyc01g066260	1.16145		Solyc12g088390	1.20896		Solyc05g005160	5.06245		Solyc06g069130	3.73472		Solyc08g083400	4.68696
Solyc03g121260	0.870518		Solyc03g078290	2.61157		Solyc07g024070	2.35822		Solyc03g111990	6.08953		Solyc12g040695	3.2135		Solyc11g073150	2.31099		Solyc01g059760	5.35165		Solyc09g075420	1.1529		Solyc01g009430	1.20616		Solyc05g051480	5.04431		Solyc09g009580	3.73383		Solyc09g082240	4.68576
Solyc12g013550	0.870164		Solyc06g008940	2.60987		Solyc09g082400	2.35801		Solyc12g009130	6.08926		Solyc03g115370	3.21323		Solyc01g006545	2.30654		Solyc03g114500	5.34865		Solyc02g084200	1.15246		Solyc06g065215	1.20339		Solyc11g006240	5.04341		Solyc05g007940	3.73277		Solyc05g008170	4.68542
Solyc02g063270	0.869043		Solyc08g014560	2.60931		Solyc03g097050	2.35747		Solyc03g007080	6.088		Solyc12g045030	3.21249		Solyc09g011170	2.3049		Solyc11g008820	5.34813		Solyc04g057860	1.15238		Solyc02g062300	1.20323		Solyc12g097060	5.03989		Solyc05g052280	3.73233		Solyc12g100230	4.67883
Solyc08g075100	0.868329		Solyc09g092440	2.60908		Solyc01g006950	2.35647		Solyc11g063530	6.08617		Solyc07g041740	3.21161		Solyc02g062960	2.30179		Solyc01g080990	5.34675		Solyc04g009960	1.15128		Solyc09g091010	1.20274		Solyc02g091080	5.03828		Solyc03g097440	3.72863		Solyc01g107857	4.67392
Solyc07g063190	0.864229		Solyc07g064970	2.60903		Solyc06g066380	2.35645		Solyc06g072650	6.08407		Solyc01g089890	3.20933		Solyc09g089680	2.29768		Solyc02g064830	5.34341		Solyc01g009430	1.15043		Solyc03g007220	1.20212		Solyc07g006130	5.03473		Solyc05g016060	3.72732		Solyc04g016420	4.67191
Solyc09g064240	0.860753		Solyc06g082870	2.60531		Solyc07g039570	2.35555		Solyc00g071180	6.07889		Solyc05g010060	3.20923		Solyc02g082613	2.29104		Solyc01g098140	5.33987		Solyc06g068570	1.1504		Solyc04g008480	1.20073		Solyc10g074400	5.03199		Solyc03g115610	3.72581		Solyc06g074990	4.67182
Solyc10g079820	0.857814		Solyc01g014140	2.60503		Solyc03g007840	2.35507		Solyc10g083690	6.07889		Solyc03g113720	3.20583		Solyc07g008550	2.29034		Solyc02g079150	5.32979		Solyc09g090220	1.14331		Solyc05g052280	1.19861		Solyc12g009550	5.03139		Solyc06g062920	3.72466		Solyc03g111990	4.67118
Solyc01g087520	0.857057		Solyc10g008600	2.6039		Solyc05g014980	2.35496		Solyc01g107390	6.07271		Solyc09g011160	3.20359		Solyc03g082520	2.28919		Solyc08g074650	5.32639		Solyc11g005350	1.13641		Solyc01g005230	1.19595		Solyc10g085210	5.02722		Solyc03g071520	3.7245		Solyc03g116700	4.66863
Solyc06g073920	0.853105		Solyc09g092390	2.60343		Solyc01g103640	2.35494		Solyc01g109730	6.06202		Solyc11g063520	3.20275		Solyc02g093600	2.2875		Solyc11g005860	5.32593		Solyc04g039960	1.13638		Solyc05g053620	1.19591		Solyc12g017960	5.02518		Solyc12g006260	3.72425		Solyc01g105070	4.66821
Solyc01g109830	0.849091		Solyc05g009470	2.60317		Solyc06g064620	2.354		Solyc04g064943	6.05264		Solyc06g050800	3.20022		Solyc04g018130	2.28404		Solyc01g087180	5.32421		Solyc03g044097	1.13308		Solyc01g060260	1.1944		Solyc06g034410	5.02466		Solyc03g097840	3.72363		Solyc12g094460	4.66566
Solyc03g095985	0.847435		Solyc02g065560	2.60269		Solyc11g067210	2.3482		Solyc08g078640	6.05217		Solyc06g073830	3.19817		Solyc06g075010	2.28185		Solyc03g044180	5.31308		Solyc02g086210	1.12517		Solyc06g066310	1.19371		Solyc01g007955	5.02296		Solyc07g066160	3.72018		Solyc03g112995	4.66254
Solyc05g008230	0.846258		Solyc05g005680	2.60128		Solyc11g072840	2.34787		Solyc01g097390	6.05139		Solyc09g075910	3.19638		Solyc01g110913	2.28147		Solyc01g060010	5.31021		Solyc07g039420	1.12207		Solyc04g077270	1.19256		Solyc01g073860	5.0208		Solyc03g119590	3.71998		Solyc08g007460	4.65875
Solyc10g085080	0.845787		Solyc05g007250	2.59944		Solyc11g069070	2.34594		Solyc06g076300	6.04841		Solyc00g019990	3.1946		Solyc09g011160	2.2782		Solyc07g020870	5.30602		Solyc04g055050	1.12089		Solyc06g082010	1.1914		Solyc09g014910	5.01993		Solyc01g060020	3.71722		Solyc11g008600	4.65838
Solyc00g136560	0.845388		Solyc10g085020	2.59924		Solyc12g096680	2.34557		Solyc12g040760	6.03724		Solyc08g079170	3.19349		Solyc02g020890	2.27333		Solyc09g082460	5.30527		Solyc10g080570	1.1179		Solyc01g108440	1.19025		Solyc08g066100	5.01544		Solyc08g080530	3.71044		Solyc05g051530	4.65463
Solyc03g120475	0.844692		Solyc02g067680	2.59608		Solyc02g087190	2.34252		Solyc01g073700	6.03103		Solyc11g056250	3.19087		Solyc09g007840	2.27326		Solyc06g066240	5.30208		Solyc07g005440	1.11582		Solyc09g007535	1.19008		Solyc11g008820	5.0101		Solyc01g009690	3.7007		Solyc07g017880	4.65233
Solyc12g098675	0.844109		Solyc01g111660	2.59606		Solyc05g013207	2.3419		Solyc12g088790	6.03103		Solyc10g006660	3.18905		Solyc02g067230	2.27095		Solyc07g017230	5.29704		Solyc01g005230	1.11564		Solyc01g079290	1.18784		Solyc05g054890	5.00976		Solyc02g089720	3.7004		Solyc10g076480	4.65219
Solyc01g105680	0.84362		Solyc08g081610	2.59441		Solyc01g112200	2.34089		Solyc02g086300	6.02739		Solyc01g107857	3.18792		Solyc01g067440	2.27021		Solyc03g026370	5.29604		Solyc07g053100	1.11485		Solyc06g054640	1.18522		Solyc04g011767	5.00144		Solyc12g049030	3.69734		Solyc02g064980	4.65158
Solyc10g083490	0.843165		Solyc02g093400	2.59416		Solyc03g097840	2.33781		Solyc02g065550	6.0227		Solyc05g021090	3.18783		Solyc07g063120	2.26637		Solyc10g083880	5.29408		Solyc08g041800	1.1065		Solyc08g083400	1.18495		Solyc02g062355	4.99848		Solyc01g008300	3.69683		Solyc03g098770	4.64814
Solyc10g074580	0.842496		Solyc02g071220	2.59283		Solyc12g100330	2.33755		Solyc05g054050	6.01447		Solyc12g049400	3.18585		Solyc02g066800	2.26573		Solyc06g008550	5.2926		Solyc04g028580	1.1055		Solyc08g005700	1.18398		Solyc05g054360	4.99848		Solyc02g065550	3.68894		Solyc10g080410	4.64765
Solyc03g019660	0.842021		Solyc02g085025	2.59224		Solyc07g007920	2.33529		Solyc02g068220	6.01405		Solyc08g036660	3.18506		Solyc11g008540	2.26426		Solyc04g074470	5.29073		Solyc03g112330	1.1025		Solyc08g068870	1.18368		Solyc04g054950	4.99014		Solyc12g005730	3.68462		Solyc10g083290	4.64554
Solyc12g021280	0.838917		Solyc11g005140	2.59042		Solyc10g086150	2.3346		Solyc11g011110	6.01405		Solyc04g071480	3.18064		Solyc01g088280	2.25907		Solyc09g092600	5.28713		Solyc03g025720	1.10196		Solyc12g096210	1.18358		Solyc02g087540	4.98969		Solyc07g007460	3.67854		Solyc02g062500	4.64278
Solyc11g009070	0.838358		Solyc04g081360	2.58916		Solyc11g072860	2.33339		Solyc05g007950	6.00865		Solyc02g076800	3.177		Solyc01g099370	2.25608		Solyc02g092870	5.28413		Solyc01g094485	1.10174		Solyc03g119240	1.18328		Solyc06g063365	4.98888		Solyc10g005440	3.67624		Solyc04g074400	4.64095
Solyc07g065840	0.83789		Solyc12g099280	2.58845		Solyc04g077140	2.33255		Solyc04g054720	6.00793		Solyc05g008220	3.17222		Solyc11g006490	2.25535		Solyc03g025670	5.28385		Solyc11g069290	1.10053		Solyc05g012010	1.18304		Solyc10g006710	4.9855		Solyc04g076730	3.67394		Solyc02g086280	4.63956
Solyc10g006330	0.833677		Solyc07g055060	2.58455		Solyc02g093250	2.33176		Solyc02g079890	6.00631		Solyc08g008420	3.17206		Solyc00g126010	2.25394		Solyc06g076550	5.28344		Solyc03g095780	1.10051		Solyc03g121350	1.18245		Solyc04g071030	4.98505		Solyc09g065420	3.67277		Solyc05g056080	4.63732
Solyc03g097210	0.832445		Solyc05g008300	2.58439		Solyc07g040960	2.32773		Solyc02g065555	5.9946		Solyc09g082690	3.16864		Solyc10g083675	2.24709		Solyc03g082530	5.28297		Solyc08g006760	1.09741		Solyc11g066830	1.18227		Solyc03g113120	4.98249		Solyc07g065160	3.67234		Solyc01g005160	4.63402
Solyc03g005195	0.82996		Solyc07g053540	2.58264		Solyc02g069070	2.32722		Solyc03g096670	5.99123		Solyc08g075210	3.16644		Solyc06g072740	2.24663		Solyc05g005810	5.28078		Solyc07g065320	1.09696		Solyc09g005110	1.18144		Solyc04g014730	4.9818		Solyc07g052930	3.67182		Solyc03g093930	4.632
Solyc08g083320	0.829179		Solyc11g005440	2.58172		Solyc03g116840	2.32623		Solyc07g045430	5.99075		Solyc01g095150	3.16403		Solyc01g006565	2.2429		Solyc11g009100	5.27911		Solyc08g008240	1.08997		Solyc05g052610	1.1807		Solyc12g057060	4.9741		Solyc10g005480	3.6682		Solyc06g082560	4.62472
Solyc05g008440	0.827454		Solyc02g079370	2.58035		Solyc03g119040	2.32386		Solyc12g037940	5.99047		Solyc01g006950	3.1637		Solyc11g008930	2.24051		Solyc04g074760	5.27862		Solyc08g068790	1.08513		Solyc02g089090	1.17773		Solyc08g082890	4.96893		Solyc02g086280	3.66736		Solyc01g009480	4.61941
Solyc02g036350	0.827001		Solyc06g048900	2.57821		Solyc12g098330	2.32035		Solyc01g109740	5.98057		Solyc06g008620	3.16322		Solyc08g005100	2.2402		Solyc03g096430	5.27813		Solyc10g078930	1.08503		Solyc07g007400	1.17697		Solyc02g065090	4.96667		Solyc03g005510	3.66698		Solyc10g055420	4.61177
Solyc06g071100	0.822263		Solyc08g068600	2.57738		Solyc03g119370	2.31723		Solyc03g112030	5.98052		Solyc12g008960	3.16187		Solyc06g082420	2.23942		Solyc03g113480	5.2763		Solyc06g063090	1.08354		Solyc02g089260	1.17665		Solyc04g078660	4.96178		Solyc10g011920	3.66577		Solyc08g078640	4.60835
Solyc08g068700	0.821564		Solyc06g066160	2.57651		Solyc04g072170	2.31707		Solyc00g009148	5.97488		Solyc03g005775	3.15823		Solyc07g040960	2.23832		Solyc10g008960	5.27177		Solyc03g118755	1.08254		Solyc02g014730	1.17272		Solyc11g065630	4.95927		Solyc10g081980	3.65649		Solyc06g007420	4.60695
Solyc03g111850	0.819957		Solyc05g006700	2.57114		Solyc03g123680	2.31611		Solyc00g110070	5.97488		Solyc03g122340	3.15802		Solyc05g056470	2.23805		Solyc04g005660	5.26924		Solyc11g062400	1.08229		Solyc08g008360	1.16803		Solyc03g080190	4.95878		Solyc04g078360	3.65234		Solyc12g005750	4.60386
Solyc04g015490	0.819274		Solyc10g009100	2.57107		Solyc06g008700	2.31228		Solyc00g134830	5.97488		Solyc02g082613	3.15494		Solyc10g083690	2.23729		Solyc07g064650	5.26661		Solyc05g053960	1.0758		Solyc02g071875	1.16701		Solyc01g089890	4.95353		Solyc02g082920	3.65167		Solyc00g233480	4.59911
Solyc06g074260	0.817188		Solyc04g079860	2.56941		Solyc10g008570	2.31116		Solyc12g057140	5.97447		Solyc07g019510	3.15291		Solyc08g078460	2.23674		Solyc06g010100	5.26276		Solyc02g077960	1.0752		Solyc04g010200	1.16655		Solyc12g045020	4.95221		Solyc10g054100	3.64718		Solyc06g067900	4.59756
Solyc09g091240	0.816146		Solyc01g097640	2.56833		Solyc03g121330	2.31057		Solyc02g079900	5.97275		Solyc08g006155	3.15279		Solyc06g068650	2.23091		Solyc02g086310	5.25962		Solyc12g068070	1.07369		Solyc08g007080	1.16551		Solyc01g105890	4.9517		Solyc09g092470	3.64655		Solyc06g008265	4.58971
Solyc08g005450	0.814337		Solyc02g091700	2.56804		Solyc09g005740	2.31052		Solyc02g079910	5.97275		Solyc06g049020	3.15228		Solyc02g069490	2.23077		Solyc05g014300	5.24815		Solyc10g008100	1.07264		Solyc07g054780	1.16425		Solyc07g041500	4.93882		Solyc05g052870	3.63901		Solyc09g008760	4.58913
Solyc09g064660	0.810239		Solyc04g076260	2.56648		Solyc09g083440	2.3105		Solyc12g049160	5.97275		Solyc04g005480	3.15161		Solyc10g077090	2.22864		Solyc08g074835	5.23212		Solyc10g083700	1.07251		Solyc02g078170	1.16223		Solyc07g053550	4.93465		Solyc09g008670	3.63764		Solyc09g075400	4.58739
Solyc01g095670	0.809265		Solyc07g062440	2.56593		Solyc12g006975	2.31018		Solyc06g007180	5.96949		Solyc06g065060	3.14913		Solyc06g073290	2.2286		Solyc05g045670	5.23167		Solyc01g079860	1.06692		Solyc08g067690	1.1621		Solyc02g084800	4.93099		Solyc02g072560	3.6362		Solyc08g077330	4.58432
Solyc05g041200	0.807986		Solyc04g072850	2.55525		Solyc08g081960	2.30814		Solyc10g076660	5.96745		Solyc11g012360	3.14503		Solyc07g005390	2.22475		Solyc09g010480	5.22934		Solyc09g091670	1.06684		Solyc12g056950	1.16185		Solyc00g201160	4.92448		Solyc03g034375	3.63084		Solyc04g040120	4.58373
Solyc05g023730	0.807086		Solyc08g078520	2.55495		Solyc06g083270	2.30746		Solyc06g076080	5.96631		Solyc09g089680	3.14431		Solyc06g073180	2.22431		Solyc06g082535	5.22746		Solyc03g080150	1.06557		Solyc03g043855	1.16167		Solyc07g052620	4.92067		Solyc12g010990	3.63037		Solyc03g034370	4.57355
Solyc01g101100	0.806424		Solyc12g098850	2.55449		Solyc01g095080	2.30547		Solyc04g051685	5.96221		Solyc06g074620	3.14331		Solyc01g066260	2.22263		Solyc02g071130	5.22497		Solyc07g053220	1.06194		Solyc07g042550	1.15729		Solyc10g079690	4.91835		Solyc03g005980	3.61802		Solyc10g008080	4.56974
Solyc04g081490	0.801628		Solyc03g095220	2.55286		Solyc02g083500	2.30437		Solyc05g015890	5.96003		Solyc11g071290	3.14276		Solyc09g015375	2.21906		Solyc10g008150	5.22488		Solyc01g028800	1.06163		Solyc04g071520	1.15565		Solyc05g015800	4.91429		Solyc04g007630	3.61698		Solyc00g042840	4.56653
Solyc09g010400	0.799022		Solyc08g006820	2.55257		Solyc09g011590	2.30225		Solyc02g032020	5.95764		Solyc01g094910	3.1416		Solyc10g009507	2.21812		Solyc10g081560	5.2231		Solyc10g055680	1.06148		Solyc03g026370	1.15169		Solyc12g094390	4.9123		Solyc02g083520	3.61038		Solyc01g067300	4.56611
Solyc01g097310	0.799		Solyc04g008820	2.55192		Solyc07g065250	2.30201		Solyc07g051950	5.9575		Solyc02g071130	3.14157		Solyc11g045440	2.21688		Solyc01g073860	5.2169		Solyc05g012850	1.05971		Solyc04g011600	1.15149		Solyc07g008280	4.9085		Solyc04g074730	3.61014		Solyc01g109320	4.56609
Solyc09g065790	0.79416		Solyc07g041310	2.5517		Solyc04g074310	2.30192		Solyc03g118945	5.95741		Solyc11g010670	3.13647		Solyc02g070935	2.21576		Solyc08g016415	5.21605		Solyc06g065010	1.05846		Solyc07g032740	1.15099		Solyc09g090130	4.90696		Solyc09g075110	3.60843		Solyc05g013650	4.56471
Solyc03g110960	0.789903		Solyc01g095740	2.55144		Solyc01g096580	2.29981		Solyc10g079320	5.95739		Solyc11g065940	3.13631		Solyc05g052890	2.21559		Solyc02g067780	5.21506		Solyc06g005940	1.05676		Solyc01g081600	1.1495		Solyc01g010420	4.90341		Solyc08g077410	3.60773		Solyc12g005940	4.55973
Solyc12g013890	0.779562		Solyc04g072660	2.55093		Solyc06g069700	2.29912		Solyc01g010060	5.9568		Solyc11g006910	3.13626		Solyc04g072890	2.21366		Solyc10g005300	5.21503		Solyc11g008540	1.05361		Solyc03g116100	1.1494		Solyc06g082740	4.90024		Solyc03g098400	3.60296		Solyc12g042730	4.55771
Solyc12g098350	0.777014		Solyc02g067930	2.55063		Solyc02g091080	2.29755		Solyc06g084370	5.95386		Solyc10g081560	3.12409		Solyc01g009430	2.20762		Solyc06g068360	5.215		Solyc01g067830	1.05183		Solyc10g005240	1.14728		Solyc02g085310	4.89621		Solyc11g012500	3.60126		Solyc01g094870	4.55728
Solyc12g006820	0.769844		Solyc04g057997	2.55001		Solyc04g079315	2.29546		Solyc01g006580	5.95151		Solyc12g005640	3.12324		Solyc01g058720	2.2075		Solyc06g060870	5.20608		Solyc01g049975	1.04995		Solyc02g092290	1.14589		Solyc06g062490	4.89423		Solyc02g092580	3.59665		Solyc07g063410	4.55523
Solyc09g065300	0.760931		Solyc03g082830	2.54895		Solyc02g090490	2.29494		Solyc06g068930	5.95039		Solyc02g079500	3.12283		Solyc07g045160	2.20738		Solyc02g090690	5.20549		Solyc08g069065	1.04579		Solyc04g082150	1.14438		Solyc07g052450	4.89406		Solyc11g005840	3.58929		Solyc09g074490	4.55333
Solyc02g068420	0.758577		Solyc03g097760	2.54815		Solyc03g118970	2.29362		Solyc01g049895	5.94856		Solyc09g008250	3.12243		Solyc11g006465	2.20205		Solyc10g007580	5.1956		Solyc02g068820	1.04464		Solyc05g052870	1.14146		Solyc03g083710	4.89219		Solyc05g051920	3.58334		Solyc03g034375	4.55167
Solyc10g005180	0.757494		Solyc07g006010	2.54683		Solyc08g007140	2.29125		Solyc03g059200	5.94856		Solyc01g091320	3.11899		Solyc03g064040	2.20198		Solyc10g079690	5.19503		Solyc08g068660	1.04414		Solyc08g006760	1.14075		Solyc09g091000	4.88305		Solyc01g059965	3.58051		Solyc06g065550	4.55098
Solyc06g007760	0.757112		Solyc12g009510	2.54578		Solyc01g091490	2.29104		Solyc08g007160	5.94848		Solyc03g120175	3.11706		Solyc03g083050	2.19792		Solyc07g056690	5.19019		Solyc10g052500	1.03935		Solyc04g076220	1.13919		Solyc12g011090	4.87653		Solyc02g072050	3.57922		Solyc09g091720	4.55065
Solyc03g115630	0.756606		Solyc03g093330	2.54559		Solyc10g009400	2.28908		Solyc02g085375	5.94389		Solyc01g107790	3.11674		Solyc04g072895	2.19067		Solyc03g115060	5.18954		Solyc05g056500	1.03852		Solyc01g097260	1.13806		Solyc06g005100	4.87557		Solyc03g097090	3.57709		Solyc02g079310	4.55002
Solyc02g065170	0.753737		Solyc06g076220	2.54407		Solyc11g006030	2.28901		Solyc09g097760	5.94389		Solyc00g023700	3.11472		Solyc06g068570	2.18786		Solyc10g006750	5.18826		Solyc03g112700	1.03677		Solyc12g100010	1.13777		Solyc12g056180	4.85895		Solyc08g082135	3.57293		Solyc09g065410	4.55001
Solyc03g114720	0.751504		Solyc02g091920	2.544		Solyc07g039380	2.28886		Solyc11g010860	5.93213		Solyc01g096820	3.11337		Solyc02g085180	2.18756		Solyc07g063470	5.18613		Solyc03g043850	1.03389		Solyc04g014600	1.13741		Solyc09g091550	4.85135		Solyc04g015220	3.57196		Solyc05g007950	4.54825
Solyc03g005010	0.750691		Solyc01g008290	2.54324		Solyc11g018800	2.28708		Solyc10g005440	5.93008		Solyc09g011550	3.11335		Solyc02g090500	2.18717		Solyc06g048850	5.18006		Solyc07g039410	1.03384		Solyc04g064880	1.13704		Solyc03g096370	4.8513		Solyc02g093270	3.56976		Solyc10g005380	4.53908
Solyc05g009790	0.74864		Solyc02g077650	2.54315		Solyc09g011850	2.28518		Solyc06g064840	5.92955		Solyc01g066260	3.11241		Solyc08g075020	2.18436		Solyc06g053710	5.17703		Solyc10g051135	1.03212		Solyc06g068500	1.13606		Solyc03g115060	4.85065		Solyc11g072920	3.56703		Solyc04g071807	4.53896
Solyc01g099690	0.74508		Solyc04g072170	2.54228		Solyc04g081570	2.28278		Solyc10g080120	5.92955		Solyc01g106830	3.11154		Solyc02g069860	2.18357		Solyc07g048070	5.1752		Solyc01g067860	1.0317		Solyc09g082790	1.13567		Solyc01g096435	4.84733		Solyc03g043850	3.56393		Solyc03g078490	4.53556
Solyc10g049710	0.743093		Solyc02g085210	2.5418		Solyc12g036325	2.28227		Solyc12g015900	5.92955		Solyc04g055050	3.10605		Solyc10g080870	2.18202		Solyc04g008100	5.17448		Solyc08g076060	1.02808		Solyc07g053130	1.13414		Solyc10g078590	4.8429		Solyc08g036640	3.55769		Solyc06g068530	4.53549
Solyc03g121720	0.742915		Solyc03g007800	2.5418		Solyc03g051900	2.28155		Solyc06g008065	5.92917		Solyc02g065430	3.09415		Solyc02g069960	2.18054		Solyc02g062500	5.17068		Solyc02g093050	1.02605		Solyc12g056930	1.13407		Solyc06g068830	4.84199		Solyc01g079260	3.55653		Solyc02g090690	4.53525
Solyc12g009150	0.74093		Solyc03g095980	2.5415		Solyc02g065410	2.28077		Solyc12g056460	5.92871		Solyc03g095780	3.09284		Solyc10g008655	2.17872		Solyc09g007520	5.16741		Solyc01g060130	1.02533		Solyc08g076060	1.13301		Solyc10g076220	4.84063		Solyc05g054250	3.55548		Solyc10g086100	4.53485
Solyc05g005080	0.740557		Solyc08g013720	2.54102		Solyc05g053060	2.27916		Solyc06g062490	5.92822		Solyc03g118450	3.08928		Solyc12g009770	2.17684		Solyc01g091360	5.16047		Solyc07g055380	1.0243		Solyc06g048680	1.13123		Solyc04g009860	4.83738		Solyc10g006720	3.55199		Solyc12g036325	4.53455
Solyc03g032130	0.735621		Solyc12g010350	2.539		Solyc03g005700	2.27869		Solyc03g098730	5.92534		Solyc01g014840	3.08743		Solyc12g049400	2.17471		Solyc06g007355	5.15389		Solyc05g013240	1.02107		Solyc04g055050	1.13096		Solyc05g050565	4.83348		Solyc04g007620	3.54569		Solyc06g076760	4.53336
Solyc01g049960	0.732039		Solyc02g085650	2.53865		Solyc01g098000	2.27764		Solyc04g081840	5.91285		Solyc05g050130	3.08154		Solyc09g092760	2.17182		Solyc03g082550	5.15279		Solyc09g007730	1.01025		Solyc12g008640	1.13064		Solyc04g071605	4.83208		Solyc01g099160	3.5453		Solyc02g092870	4.53192
Solyc02g072260	0.730332		Solyc10g011820	2.53841		Solyc12g096150	2.27615		Solyc09g082530	5.90951		Solyc01g107280	3.07851		Solyc07g006230	2.16788		Solyc04g071085	5.14449		Solyc08g081457	1.0101		Solyc04g014530	1.12909		Solyc12g036390	4.82679		Solyc12g098580	3.54432		Solyc05g041590	4.53063
Solyc03g005920	0.72628		Solyc03g093610	2.53837		Solyc11g044840	2.27563		Solyc00g099570	5.90213		Solyc09g065760	3.07525		Solyc01g014320	2.16442		Solyc02g068540	5.14382		Solyc06g036310	1.00804		Solyc10g080560	1.12854		Solyc01g006545	4.82499		Solyc07g066550	3.54387		Solyc09g011620	4.52838
Solyc08g081160	0.718972		Solyc04g077490	2.53586		Solyc03g078290	2.27522		Solyc07g024097	5.90213		Solyc04g058170	3.07358		Solyc09g059240	2.16089		Solyc03g020030	5.14196		Solyc11g011120	1.00781		Solyc10g074920	1.12846		Solyc02g087090	4.82444		Solyc06g051540	3.53717		Solyc01g080920	4.52823
Solyc01g096870	0.715406		Solyc03g120890	2.53359		Solyc07g055310	2.27428		Solyc02g093310	5.89676		Solyc06g007460	3.06663		Solyc04g078600	2.15196		Solyc11g005840	5.1391		Solyc10g084240	1.00578		Solyc10g009240	1.12821		Solyc05g050730	4.82444		Solyc07g040710	3.53424		Solyc12g019320	4.5279
Solyc04g008710	0.711822		Solyc06g068400	2.53345		Solyc12g042650	2.27347		Solyc01g017760	5.89172		Solyc10g018907	3.06618		Solyc09g007710	2.1515		Solyc05g010320	5.1378		Solyc03g114740	1.0041		Solyc10g078410	1.12802		Solyc02g085630	4.8205		Solyc04g010210	3.53134		Solyc04g009640	4.52775
Solyc01g105340	0.711436		Solyc12g040510	2.53203		Solyc03g058990	2.27289		Solyc01g049840	5.89105		Solyc11g056310	3.06352		Solyc01g073670	2.15105		Solyc04g015120	5.13039		Solyc05g015866	1.00387		Solyc04g054820	1.12743		Solyc02g093650	4.81648		Solyc10g085280	3.52678		Solyc08g061480	4.52699
Solyc03g113730	0.711178		Solyc09g072770	2.53108		Solyc02g070390	2.27287		Solyc09g089540	5.89013		Solyc01g073890	3.06315		Solyc03g006360	2.15042		Solyc01g086680	5.12991		Solyc02g072447	1.00258		Solyc08g077730	1.12735		Solyc06g053930	4.80852		Solyc01g105620	3.52494		Solyc12g056750	4.52539
Solyc01g087260	0.709068		Solyc02g080450	2.53067		Solyc01g108630	2.27205		Solyc06g074995	5.88981		Solyc06g033860	3.05774		Solyc04g076010	2.14672		Solyc10g086100	5.12987		Solyc05g013680	0.998629		Solyc02g014190	1.12648		Solyc07g048060	4.80322		Solyc11g068940	3.51926		Solyc02g093270	4.52462
Solyc12g005180	0.707754		Solyc03g112100	2.53026		Solyc04g077980	2.27102		Solyc12g096240	5.88468		Solyc01g020190	3.05682		Solyc10g055240	2.14405		Solyc01g008610	5.11903		Solyc08g080380	0.998092		Solyc04g007790	1.12476		Solyc12g009850	4.7999		Solyc08g080585	3.5181		Solyc05g052670	4.51937
Solyc01g008970	0.707565		Solyc11g017285	2.52991		Solyc06g062460	2.26809		Solyc10g055200	5.88401		Solyc02g092580	3.05592		Solyc09g065850	2.14254		Solyc01g079550	5.11736		Solyc01g079590	0.99739		Solyc10g012370	1.12332		Solyc01g005160	4.79713		Solyc04g008385	3.51549		Solyc05g012210	4.51817
Solyc01g100770	0.701477		Solyc05g056385	2.52967		Solyc04g056340	2.26791		Solyc05g015850	5.88212		Solyc05g011890	3.05498		Solyc11g071730	2.14229		Solyc02g093650	5.10352		Solyc08g075780	0.9952		Solyc02g083250	1.12176		Solyc03g113080	4.79579		Solyc06g050440	3.50462		Solyc09g072700	4.51201
Solyc07g007060	0.693471		Solyc11g011240	2.52931		Solyc06g076860	2.26761		Solyc04g064620	5.87409		Solyc02g082617	3.05298		Solyc03g112340	2.1336		Solyc12g005720	5.10309		Solyc06g071280	0.984986		Solyc03g025960	1.12161		Solyc08g078170	4.78983		Solyc04g014730	3.50359		Solyc06g063345	4.51067
Solyc12g096550	0.691559		Solyc10g086680	2.52843		Solyc05g014540	2.26497		Solyc05g048790	5.87267		Solyc09g011590	3.05156		Solyc11g063600	2.13277		Solyc03g095700	5.10272		Solyc01g106340	0.981722		Solyc04g040180	1.12132		Solyc10g012370	4.78926		Solyc02g062550	3.50026		Solyc03g120260	4.50142
Solyc09g008920	0.690847		Solyc08g066530	2.52778		Solyc11g071370	2.26476		Solyc07g009050	5.87267		Solyc03g111080	3.04729		Solyc09g005430	2.13242		Solyc06g082440	5.10044		Solyc03g118750	0.981443		Solyc04g008180	1.12042		Solyc03g006620	4.78511		Solyc01g073720	3.49859		Solyc12g008960	4.4989
Solyc01g066740	0.682072		Solyc02g085390	2.52639		Solyc01g005250	2.26282		Solyc07g053080	5.87267		Solyc07g040890	3.04652		Solyc04g050440	2.13111		Solyc03g094110	5.10027		Solyc07g014730	0.980384		Solyc03g113690	1.1185		Solyc08g007820	4.78306		Solyc09g065440	3.49697		Solyc06g054290	4.49869
Solyc06g073280	0.681048		Solyc02g081910	2.52614		Solyc01g105060	2.26227		Solyc01g102890	5.86458		Solyc11g039980	3.04588		Solyc10g054820	2.12708		Solyc11g011300	5.09887		Solyc03g005130	0.979271		Solyc02g091930	1.11841		Solyc01g107170	4.78196		Solyc03g078490	3.49646		Solyc03g095700	4.48901
Solyc12g009980	0.67659		Solyc01g016470	2.52384		Solyc11g008080	2.26173		Solyc08g078170	5.86385		Solyc06g060110	3.04566		Solyc07g056280	2.12634		Solyc04g078360	5.08813		Solyc02g079550	0.978054		Solyc07g066360	1.11686		Solyc08g080130	4.78123		Solyc08g080770	3.49531		Solyc06g062420	4.48695
Solyc09g005620	0.676492		Solyc07g055065	2.52272		Solyc07g008800	2.26152		Solyc06g068830	5.85163		Solyc12g010710	3.04505		Solyc03g019790	2.12592		Solyc04g014730	5.08799		Solyc12g038420	0.977355		Solyc03g026040	1.1161		Solyc07g052120	4.78047		Solyc06g068600	3.49266		Solyc11g011210	4.48323
Solyc06g083690	0.67427		Solyc03g097830	2.52215		Solyc07g042760	2.25896		Solyc08g076630	5.85071		Solyc02g083000	3.04493		Solyc12g100180	2.12516		Solyc07g064600	5.08681		Solyc07g063430	0.975015		Solyc09g065440	1.11464		Solyc06g073760	4.7747		Solyc06g075335	3.49259		Solyc06g060600	4.47454
Solyc01g112290	0.672818		Solyc10g080070	2.52155		Solyc05g053470	2.25806		Solyc07g017230	5.84454		Solyc11g051060	3.0432		Solyc02g088140	2.12462		Solyc11g061960	5.08579		Solyc04g080130	0.974191		Solyc05g008310	1.11174		Solyc11g011500	4.7738		Solyc01g080900	3.49245		Solyc10g075090	4.4713
Solyc07g018360	0.667443		Solyc04g054730	2.51696		Solyc08g075090	2.25786		Solyc06g053265	5.84316		Solyc04g080040	3.04112		Solyc01g103990	2.12345		Solyc02g086270	5.08522		Solyc00g227860	0.968629		Solyc01g086680	1.11166		Solyc05g012430	4.76961		Solyc06g069070	3.49132		Solyc04g005380	4.46638
Solyc02g085700	0.663449		Solyc08g082820	2.51583		Solyc01g006400	2.25677		Solyc11g027665	5.84143		Solyc07g032390	3.04007		Solyc11g065930	2.12212		Solyc01g095810	5.08349		Solyc03g112370	0.967891		Solyc02g069730	1.11146		Solyc04g077810	4.76258		Solyc01g112070	3.48986		Solyc06g071240	4.46506
Solyc02g093720	0.654482		Solyc09g005740	2.51448		Solyc08g083120	2.25644		Solyc01g110080	5.84124		Solyc03g007230	3.03579		Solyc08g068600	2.12096		Solyc10g018340	5.0797		Solyc01g068020	0.967349		Solyc03g115970	1.11036		Solyc05g051970	4.75648		Solyc08g067630	3.48915		Solyc10g086490	4.46032
Solyc02g067120	0.653996		Solyc08g080890	2.51234		Solyc02g078160	2.25626		Solyc01g091470	5.84115		Solyc06g065300	3.03527		Solyc03g116335	2.11698		Solyc01g006840	5.07408		Solyc12g056930	0.965555		Solyc06g036110	1.10912		Solyc08g069060	4.75564		Solyc09g073040	3.48412		Solyc02g076680	4.45509
Solyc08g022030	0.653225		Solyc01g100890	2.51091		Solyc07g047790	2.25583		Solyc07g040960	5.83932		Solyc05g053210	3.02919		Solyc04g054760	2.11646		Solyc03g034370	5.07082		Solyc12g005760	0.962102		Solyc11g066400	1.10903		Solyc12g036520	4.75339		Solyc10g083400	3.482		Solyc03g006550	4.45248
Solyc05g006490	0.64961		Solyc10g084610	2.51022		Solyc04g054730	2.25554		Solyc08g082460	5.83922		Solyc02g063020	3.02868		Solyc02g085120	2.11522		Solyc05g052670	5.06683		Solyc01g099910	0.960628		Solyc05g011980	1.1086		Solyc12g055710	4.75286		Solyc01g095770	3.47815		Solyc07g056690	4.4511
Solyc09g005720	0.647561		Solyc03g051900	2.50806		Solyc07g048100	2.25515		Solyc09g011675	5.83743		Solyc06g036110	3.02824		Solyc02g076670	2.1152		Solyc01g103920	5.06136		Solyc08g016670	0.960405		Solyc03g082690	1.10748		Solyc12g100250	4.75186		Solyc06g082530	3.4754		Solyc08g075150	4.45055
Solyc12g007110	0.643922		Solyc03g034400	2.50707		Solyc04g012060	2.25462		Solyc07g041740	5.83464		Solyc06g068330	3.02732		Solyc12g088360	2.11515		Solyc07g008570	5.04953		Solyc07g043560	0.958678		Solyc05g054880	1.10658		Solyc06g007440	4.74929		Solyc05g051200	3.47319		Solyc06g053150	4.44894
Solyc03g025410	0.641578		Solyc06g076700	2.50603		Solyc06g072490	2.25241		Solyc06g010030	5.8337		Solyc01g087590	3.02623		Solyc09g091960	2.1149		Solyc04g007030	5.04159		Solyc02g030480	0.958184		Solyc11g067170	1.10604		Solyc08g005760	4.74926		Solyc01g106460	3.47265		Solyc03g020030	4.44805
Solyc03g120670	0.64146		Solyc01g087820	2.50534		Solyc06g053490	2.25206		Solyc08g079480	5.8332		Solyc09g075890	3.02479		Solyc02g088160	2.10824		Solyc03g115690	5.0374		Solyc09g090240	0.95649		Solyc12g014360	1.10589		Solyc07g008930	4.74756		Solyc08g078040	3.47091		Solyc00g145170	4.44642
Solyc08g014340	0.636576		Solyc05g015800	2.5031		Solyc06g082870	2.25117		Solyc09g014590	5.83225		Solyc00g021630	3.02443		Solyc03g120175	2.10608		Solyc08g076700	5.0333		Solyc03g034020	0.95627		Solyc09g098100	1.10539		Solyc01g005865	4.74469		Solyc12g006590	3.46781		Solyc05g050350	4.44411
Solyc11g069090	0.636232		Solyc03g118680	2.50297		Solyc04g015820	2.24878		Solyc08g074705	5.82862		Solyc04g078930	3.02283		Solyc04g063350	2.10094		Solyc07g054230	5.03039		Solyc10g061960	0.956177		Solyc09g090430	1.10356		Solyc10g050970	4.74396		Solyc12g008960	3.46635		Solyc09g056430	4.4437
Solyc11g069380	0.629322		Solyc07g055230	2.50258		Solyc03g121190	2.24692		Solyc04g050800	5.8269		Solyc03g097940	3.02201		Solyc08g065610	2.09603		Solyc04g077250	5.02745		Solyc09g075445	0.95037		Solyc01g101050	1.10325		Solyc02g062300	4.73851		Solyc08g078695	3.46342		Solyc09g014600	4.43954
Solyc05g013160	0.621299		Solyc01g006140	2.50106		Solyc08g008590	2.2461		Solyc09g009760	5.8269		Solyc03g007960	3.02136		Solyc01g107800	2.09466		Solyc07g008103	5.02727		Solyc01g067010	0.949514		Solyc05g050380	1.10273		Solyc08g066270	4.73586		Solyc10g055710	3.45934		Solyc09g047910	4.43802
Solyc08g007010	0.619823		Solyc10g076790	2.50045		Solyc06g048900	2.24594		Solyc12g017700	5.81923		Solyc06g072740	3.02126		Solyc10g080840	2.09424		Solyc05g005700	5.02633		Solyc02g068110	0.948332		Solyc04g079680	1.10236		Solyc02g067440	4.73492		Solyc11g066860	3.45611		Solyc07g064870	4.4357
Solyc11g028100	0.570339		Solyc07g056270	2.49602		Solyc12g010930	2.24139		Solyc01g020360	5.81849		Solyc01g103590	3.01999		Solyc07g043395	2.09329		Solyc09g098510	5.02334		Solyc03g115920	0.942981		Solyc06g066160	1.0996		Solyc04g078170	4.7342		Solyc02g062590	3.45453		Solyc04g071070	4.43346
Solyc12g013750	-8.46214		Solyc05g006130	2.49593		Solyc05g050980	2.23971		Solyc08g075980	5.81849		Solyc05g009730	3.01709		Solyc07g043420	2.09157		Solyc02g069300	5.02143		Solyc04g076460	0.940412		Solyc04g051490	1.09955		Solyc01g006400	4.73046		Solyc02g087540	3.45445		Solyc05g006310	4.43034
Solyc01g009930	-7.61871		Solyc02g087510	2.49463		Solyc09g011860	2.23882		Solyc12g100250	5.81519		Solyc12g096570	3.01342		Solyc04g071480	2.09047		Solyc12g055770	5.01579		Solyc12g088390	0.939649		Solyc08g006500	1.09919		Solyc01g098370	4.72996		Solyc12g056600	3.45352		Solyc05g051200	4.43022
Solyc09g098080	-7.1106		Solyc02g078850	2.49393		Solyc06g068710	2.23877		Solyc07g063700	5.81251		Solyc09g010160	3.01292		Solyc11g072130	2.08914		Solyc01g105650	5.01506		Solyc09g098095	0.939073		Solyc04g054445	1.09721		Solyc06g084370	4.72994		Solyc07g018200	3.45298		Solyc02g093310	4.42973
Solyc08g036660	-7.08753		Solyc01g100580	2.49338		Solyc05g009720	2.23831		Solyc05g056080	5.81004		Solyc10g076250	3.0118		Solyc03g006770	2.08227		Solyc09g089930	5.00853		Solyc12g005400	0.938346		Solyc09g007730	1.09479		Solyc01g096420	4.72745		Solyc04g011940	3.45269		Solyc08g080670	4.42947
Solyc09g011260	-6.95976		Solyc11g006350	2.49336		Solyc12g008665	2.23825		Solyc01g106830	5.80075		Solyc03g083665	3.00405		Solyc01g014107	2.08053		Solyc10g050550	5.00451		Solyc01g102410	0.931668		Solyc01g079950	1.09199		Solyc06g075200	4.72223		Solyc02g084980	3.45064		Solyc04g071085	4.42926
Solyc05g007300	-6.88615		Solyc07g048100	2.49332		Solyc01g005470	2.23735		Solyc01g057777	5.80039		Solyc08g076880	2.99883		Solyc01g103650	2.07687		Solyc07g056080	5.00416		Solyc12g042380	0.925731		Solyc01g106375	1.09039		Solyc09g014280	4.71989		Solyc01g006840	3.4464		Solyc08g076970	4.42705
Solyc06g068130	-6.76394		Solyc12g056300	2.49314		Solyc12g056660	2.23727		Solyc06g064860	5.79897		Solyc04g071030	2.99865		Solyc03g118320	2.07362		Solyc10g055200	4.99962		Solyc04g054820	0.925395		Solyc01g106920	1.08818		Solyc12g010025	4.71665		Solyc06g071570	3.44502		Solyc01g106460	4.42585
Solyc10g086460	-6.59414		Solyc09g082170	2.48899		Solyc05g012100	2.23572		Solyc04g016420	5.79752		Solyc10g009120	2.99077		Solyc01g087990	2.07335		Solyc03g007290	4.99858		Solyc05g039990	0.923509		Solyc02g078250	1.088		Solyc09g056385	4.71605		Solyc06g063365	3.44378		Solyc06g008620	4.4219
Solyc10g076460	-6.58168		Solyc06g068550	2.48824		Solyc06g072370	2.23415		Solyc06g064590	5.79534		Solyc01g091600	2.98978		Solyc05g008920	2.07215		Solyc00g075035	4.99728		Solyc09g008840	0.923307		Solyc05g007630	1.08729		Solyc04g077180	4.71375		Solyc06g051240	3.43319		Solyc03g082520	4.42057
Solyc10g076660	-6.57089		Solyc07g005110	2.48817		Solyc12g096300	2.23347		Solyc06g074620	5.7953		Solyc12g056390	2.98716		Solyc07g032380	2.07029		Solyc07g052070	4.99608		Solyc09g064780	0.92321		Solyc04g077190	1.08643		Solyc10g050880	4.71354		Solyc03g097390	3.42277		Solyc01g098910	4.41605
Solyc11g072310	-6.47744		Solyc11g071960	2.48815		Solyc03g115360	2.23182		Solyc03g097410	5.79411		Solyc02g076980	2.9865		Solyc06g069760	2.06812		Solyc07g007730	4.99195		Solyc10g080020	0.919482		Solyc02g088510	1.08512		Solyc12g099120	4.70653		Solyc01g098910	3.42126		Solyc01g105080	4.4153
Solyc12g006740	-6.45231		Solyc01g090510	2.48787		Solyc04g045530	2.23014		Solyc06g060870	5.78836		Solyc01g098820	2.98533		Solyc01g109120	2.06559		Solyc06g008265	4.98811		Solyc12g042570	0.918589		Solyc02g082890	1.0838		Solyc06g074530	4.70542		Solyc09g005610	3.41919		Solyc12g042590	4.4122
Solyc02g093890	-6.41208		Solyc03g122250	2.48769		Solyc01g080100	2.22986		Solyc07g006420	5.78737		Solyc05g009610	2.98412		Solyc02g068670	2.06173		Solyc10g038080	4.98746		Solyc11g006180	0.918453		Solyc10g083890	1.08343		Solyc08g074970	4.70097		Solyc12g040870	3.41691		Solyc01g079940	4.41126
Solyc04g007140	-6.35626		Solyc01g080900	2.4872		Solyc12g042480	2.22955		Solyc00g020010	5.78232		Solyc09g092710	2.98393		Solyc09g010630	2.05774		Solyc06g065010	4.98712		Solyc07g063930	0.917374		Solyc04g007250	1.08289		Solyc01g005880	4.69774		Solyc12g009220	3.408		Solyc02g082900	4.40655
Solyc05g009310	-6.27053		Solyc06g073300	2.48676		Solyc05g008190	2.22755		Solyc05g041920	5.78177		Solyc04g082200	2.98062		Solyc02g089120	2.0569		Solyc10g055190	4.98701		Solyc06g069410	0.915333		Solyc06g071620	1.08199		Solyc09g090210	4.69613		Solyc04g078840	3.4045		Solyc06g053520	4.40252
Solyc01g058250	-6.19994		Solyc06g007760	2.48645		Solyc07g005110	2.22724		Solyc02g088670	5.78174		Solyc01g105650	2.9799		Solyc01g006430	2.05357		Solyc11g008750	4.98506		Solyc01g098840	0.914621		Solyc01g094835	1.08106		Solyc07g008140	4.69564		Solyc03g006770	3.40212		Solyc08g078040	4.3998
Solyc06g006020	-6.13846		Solyc01g100080	2.48545		Solyc01g104590	2.22517		Solyc12g014010	5.78084		Solyc11g063610	2.97537		Solyc12g011040	2.05335		Solyc08g075165	4.9817		Solyc01g010650	0.913641		Solyc02g079140	1.08069		Solyc01g095140	4.69474		Solyc06g053550	3.40061		Solyc06g083450	4.39847
Solyc12g100250	-6.13201		Solyc06g074990	2.4854		Solyc11g068420	2.22515		Solyc12g096620	5.7744		Solyc02g088160	2.97496		Solyc10g006660	2.04874		Solyc09g009580	4.98159		Solyc11g020100	0.912753		Solyc04g076460	1.07874		Solyc09g008670	4.69265		Solyc09g007930	3.40016		Solyc10g084110	4.39717
Solyc05g021090	-6.09987		Solyc09g082230	2.48384		Solyc03g094120	2.22502		Solyc03g115970	5.77222		Solyc03g093890	2.97392		Solyc07g041010	2.04807		Solyc07g053420	4.97844		Solyc12g005200	0.912368		Solyc10g039390	1.07631		Solyc05g012820	4.69255		Solyc04g011600	3.39876		Solyc11g064800	4.39433
Solyc03g025350	-6.07139		Solyc08g014430	2.48158		Solyc02g079415	2.22456		Solyc00g014790	5.76833		Solyc03g111280	2.97379		Solyc02g090970	2.04742		Solyc07g052650	4.97829		Solyc09g008260	0.912321		Solyc04g076550	1.07528		Solyc03g118000	4.68492		Solyc01g081250	3.39811		Solyc04g011940	4.39387
Solyc06g051800	-6.06129		Solyc10g086710	2.48158		Solyc01g104110	2.22371		Solyc02g079533	5.76446		Solyc05g052980	2.97241		Solyc06g065530	2.04561		Solyc05g013650	4.97323		Solyc12g096580	0.911246		Solyc02g090135	1.07348		Solyc01g073660	4.67996		Solyc02g068670	3.38868		Solyc02g068877	4.39206
Solyc08g066880	-5.98391		Solyc05g008190	2.48097		Solyc12g036390	2.22225		Solyc02g092860	5.75953		Solyc02g082650	2.97164		Solyc01g111440	2.04287		Solyc12g005000	4.97052		Solyc05g043217	0.910049		Solyc08g081457	1.07306		Solyc09g007900	4.6781		Solyc02g085005	3.38723		Solyc06g083445	4.39071
Solyc01g008620	-5.9699		Solyc05g008480	2.48044		Solyc05g054070	2.21991		Solyc03g083480	5.75745		Solyc04g006950	2.97015		Solyc03g097760	2.04203		Solyc10g007880	4.96786		Solyc01g100230	0.909201		Solyc07g053890	1.07304		Solyc02g090110	4.67278		Solyc09g031875	3.38665		Solyc07g064600	4.38901
Solyc12g100260	-5.9503		Solyc01g099650	2.48038		Solyc08g081155	2.21742		Solyc10g086680	5.7566		Solyc10g084880	2.96543		Solyc12g011200	2.04101		Solyc04g077295	4.96762		Solyc03g120660	0.907931		Solyc12g088800	1.07232		Solyc12g096740	4.67116		Solyc06g053150	3.37663		Solyc10g017570	4.38689
Solyc03g098100	-5.89982		Solyc03g110980	2.47848		Solyc08g082620	2.21696		Solyc01g007010	5.75562		Solyc03g025720	2.9625		Solyc07g049550	2.03117		Solyc04g082030	4.95926		Solyc02g093290	0.905116		Solyc02g091390	1.07166		Solyc06g050140	4.66623		Solyc08g062250	3.3758		Solyc12g057020	4.38668
Solyc12g009770	-5.85926		Solyc07g054490	2.478		Solyc09g065330	2.21665		Solyc08g028910	5.75341		Solyc00g013180	2.95807		Solyc12g006630	2.02845		Solyc06g072320	4.95506		Solyc06g005480	0.904243		Solyc05g055270	1.0712		Solyc12g087860	4.66443		Solyc12g036320	3.3752		Solyc06g068600	4.38448
Solyc08g080620	-5.8578		Solyc02g069965	2.47598		Solyc03g112360	2.21291		Solyc04g074950	5.75293		Solyc08g081520	2.95807		Solyc01g016805	2.02825		Solyc06g074995	4.95056		Solyc07g053120	0.903818		Solyc10g080960	1.07109		Solyc01g006410	4.66422		Solyc06g083280	3.37474		Solyc11g015897	4.3828
Solyc10g084960	-5.81981		Solyc11g012563	2.47575		Solyc11g071550	2.21283		Solyc10g074745	5.74677		Solyc09g075210	2.95781		Solyc12g006360	2.02716		Solyc11g072570	4.95023		Solyc08g081010	0.903576		Solyc01g105070	1.07107		Solyc04g007250	4.66131		Solyc11g005760	3.37374		Solyc04g007620	4.38134
Solyc11g007980	-5.78438		Solyc08g014100	2.47569		Solyc01g005240	2.21034		Solyc12g036520	5.74496		Solyc02g068040	2.95694		Solyc05g050210	2.02584		Solyc01g098370	4.94915		Solyc08g061060	0.901314		Solyc00g020545	1.07071		Solyc05g050380	4.65765		Solyc09g075400	3.37291		Solyc05g016060	4.3806
Solyc08g036640	-5.77707		Solyc03g120780	2.47564		Solyc03g120660	2.21005		Solyc04g071075	5.7286		Solyc06g069400	2.95677		Solyc03g078490	2.02441		Solyc08g078550	4.94695		Solyc08g066160	0.900938		Solyc12g006230	1.06934		Solyc09g056430	4.65599		Solyc01g095810	3.3715		Solyc10g007280	4.37848
Solyc06g065870	-5.72361		Solyc04g078730	2.47558		Solyc08g081170	2.20983		Solyc07g006930	5.7245		Solyc00g126010	2.94753		Solyc06g064895	2.02335		Solyc06g066600	4.94278		Solyc09g090430	0.898831		Solyc08g005120	1.06862		Solyc03g111400	4.65128		Solyc08g078510	3.37084		Solyc01g109720	4.37746
Solyc09g097810	-5.68598		Solyc10g061970	2.4734		Solyc01g099670	2.2086		Solyc10g018330	5.72158		Solyc03g078360	2.94376		Solyc10g044915	2.02331		Solyc09g098610	4.93753		Solyc10g050230	0.898683		Solyc07g005100	1.06841		Solyc01g086670	4.64453		Solyc08g008150	3.37042		Solyc04g054445	4.37535
Solyc03g111730	-5.68003		Solyc11g005840	2.4729		Solyc12g056590	2.20772		Solyc03g115600	5.71961		Solyc11g073090	2.94311		Solyc02g077370	2.01963		Solyc03g005320	4.93706		Solyc02g077110	0.896618		Solyc02g086280	1.067		Solyc03g119590	4.64336		Solyc09g011860	3.36605		Solyc08g008600	4.37513
Solyc08g078180	-5.65163		Solyc08g078560	2.46942		Solyc02g089160	2.20705		Solyc12g006360	5.71961		Solyc10g007900	2.94247		Solyc09g075910	2.01615		Solyc08g080585	4.93352		Solyc11g010450	0.895819		Solyc06g065850	1.06284		Solyc12g056420	4.64281		Solyc10g076600	3.3648		Solyc06g011350	4.37373
Solyc12g006240	-5.64804		Solyc06g007220	2.46932		Solyc06g076020	2.2062		Solyc11g073080	5.7195		Solyc00g117655	2.94107		Solyc12g096770	2.01508		Solyc08g079190	4.93268		Solyc02g005110	0.895793		Solyc08g021820	1.06208		Solyc08g061480	4.6428		Solyc10g018120	3.36306		Solyc03g007380	4.36846
Solyc01g095080	-5.6243		Solyc08g066740	2.46916		Solyc12g088530	2.20372		Solyc06g048800	5.71667		Solyc11g042630	2.93937		Solyc00g244300	2.01486		Solyc12g014420	4.93239		Solyc04g049450	0.895421		Solyc08g016210	1.06189		Solyc03g118970	4.64156		Solyc02g082950	3.36229		Solyc02g037500	4.36542
Solyc02g092890	-5.59963		Solyc12g006575	2.46915		Solyc12g006575	2.20329		Solyc03g020015	5.71022		Solyc11g006720	2.93884		Solyc04g005610	2.01423		Solyc01g105605	4.93193		Solyc06g005160	0.894952		Solyc03g097500	1.06107		Solyc12g100170	4.63947		Solyc07g056610	3.36008		Solyc07g045350	4.36324
Solyc02g093580	-5.57308		Solyc05g054480	2.46697		Solyc09g074300	2.2024		Solyc05g048740	5.70937		Solyc11g056380	2.9361		Solyc01g010220	2.01043		Solyc01g008870	4.92994		Solyc02g071875	0.893397		Solyc02g079550	1.05956		Solyc04g073950	4.63773		Solyc09g018460	3.35845		Solyc06g062920	4.36135
Solyc09g089540	-5.57104		Solyc03g112360	2.46641		Solyc09g075170	2.20238		Solyc09g090130	5.70472		Solyc07g056280	2.93363		Solyc12g042480	2.00816		Solyc01g065505	4.9278		Solyc10g008890	0.892431		Solyc06g036130	1.05908		Solyc07g063700	4.63772		Solyc02g089060	3.35844		Solyc08g074650	4.35338
Solyc00g187050	-5.56709		Solyc02g070640	2.4649		Solyc07g048010	2.20065		Solyc03g043900	5.70362		Solyc03g114350	2.93097		Solyc12g088430	2.00765		Solyc11g021060	4.92188		Solyc09g014325	0.891503		Solyc03g005537	1.05735		Solyc07g055380	4.63269		Solyc12g042830	3.35686		Solyc10g050730	4.34976
Solyc06g005090	-5.54453		Solyc12g099960	2.46481		Solyc08g068770	2.20056		Solyc00g029080	5.69601		Solyc09g097960	2.92882		Solyc02g065490	2.00744		Solyc04g074730	4.92184		Solyc03g123700	0.890978		Solyc06g068800	1.05716		Solyc11g062400	4.63035		Solyc06g084370	3.35414		Solyc03g082800	4.3491
Solyc03g006210	-5.52139		Solyc08g006040	2.46396		Solyc06g008940	2.19846		Solyc05g051830	5.69601		Solyc07g061800	2.92591		Solyc08g075240	2.00694		Solyc05g052540	4.91367		Solyc06g051360	0.890835		Solyc01g094840	1.05648		Solyc02g067600	4.62065		Solyc09g092600	3.35035		Solyc12g005920	4.34556
Solyc12g040860	-5.51503		Solyc04g076330	2.46134		Solyc09g091600	2.19614		Solyc12g088000	5.69601		Solyc02g087070	2.92403		Solyc06g084760	2.00599		Solyc08g061480	4.91033		Solyc10g079960	0.889973		Solyc11g011880	1.05341		Solyc01g090040	4.61985		Solyc03g119660	3.34933		Solyc03g033790	4.34227
Solyc01g008030	-5.51362		Solyc04g078800	2.45927		Solyc01g097760	2.19595		Solyc05g005160	5.68492		Solyc04g074680	2.9235		Solyc01g106470	2.00534		Solyc03g096550	4.90948		Solyc07g065410	0.888543		Solyc06g075320	1.04743		Solyc03g095700	4.61785		Solyc06g073830	3.34924		Solyc03g007340	4.33684
Solyc02g079540	-5.49775		Solyc06g065340	2.45588		Solyc06g068400	2.19534		Solyc02g092870	5.68339		Solyc10g083940	2.92243		Solyc02g090690	2.00097		Solyc07g006290	4.90724		Solyc06g062670	0.885942		Solyc08g005318	1.04655		Solyc08g068280	4.61181		Solyc04g081900	3.34877		Solyc04g050570	4.33423
Solyc01g097240	-5.48122		Solyc07g064830	2.45569		Solyc01g086820	2.19511		Solyc07g043200	5.67853		Solyc04g011830	2.91927		Solyc05g056385	1.99961		Solyc08g059710	4.90013		Solyc02g088517	0.881556		Solyc12g019080	1.04564		Solyc02g090545	4.61173		Solyc08g036625	3.34874		Solyc01g079260	4.33207
Solyc00g071180	-5.47016		Solyc11g012240	2.45564		Solyc09g091650	2.19482		Solyc03g033710	5.67797		Solyc11g016930	2.91876		Solyc09g082870	1.99881		Solyc09g084450	4.89289		Solyc02g063270	0.880275		Solyc02g084265	1.04447		Solyc02g080050	4.60087		Solyc08g014010	3.34815		Solyc12g100020	4.33085
Solyc08g067360	-5.4372		Solyc10g084380	2.45561		Solyc03g121420	2.19463		Solyc12g027730	5.67797		Solyc09g014910	2.9153		Solyc04g054190	1.99833		Solyc02g076680	4.89154		Solyc09g011650	0.876595		Solyc10g006720	1.04401		Solyc09g074350	4.60009		Solyc02g088070	3.3467		Solyc12g005730	4.33021
Solyc04g016470	-5.41955		Solyc06g084120	2.45557		Solyc06g076040	2.19316		Solyc06g035960	5.67451		Solyc04g076730	2.91509		Solyc07g008210	1.99668		Solyc05g008640	4.88838		Solyc02g085315	0.872462		Solyc05g009320	1.044		Solyc10g078770	4.5986		Solyc08g067340	3.34596		Solyc02g090350	4.32629
Solyc04g071600	-5.41767		Solyc03g007840	2.4537		Solyc09g089505	2.19259		Solyc12g057070	5.67195		Solyc10g085030	2.91317		Solyc01g067890	1.99659		Solyc10g018150	4.88619		Solyc03g078360	0.869898		Solyc12g010570	1.04381		Solyc09g091670	4.59716		Solyc10g076480	3.34297		Solyc08g074620	4.32429
Solyc10g086450	-5.40363		Solyc01g068540	2.45079		Solyc02g086840	2.19172		Solyc10g079810	5.67134		Solyc05g016060	2.9128		Solyc07g051820	1.99566		Solyc02g090630	4.88172		Solyc12g099260	0.867446		Solyc01g098720	1.04381		Solyc03g111760	4.59579		Solyc03g115930	3.34217		Solyc10g062160	4.3228
Solyc10g024490	-5.21748		Solyc04g012050	2.44964		Solyc09g074490	2.19102		Solyc02g064980	5.66918		Solyc03g043620	2.90836		Solyc12g042110	1.99407		Solyc11g010380	4.88139		Solyc02g091100	0.86636		Solyc10g008830	1.03889		Solyc01g080920	4.59563		Solyc03g025760	3.34006		Solyc11g012705	4.32174
Solyc12g005380	-5.1924		Solyc11g008540	2.4493		Solyc06g075800	2.18821		Solyc06g062920	5.65679		Solyc01g008510	2.908		Solyc12g007150	1.99339		Solyc03g083843	4.88102		Solyc03g112970	0.866033		Solyc03g095860	1.03875		Solyc11g005730	4.59133		Solyc01g107240	3.33815		Solyc02g090110	4.32122
Solyc06g054640	-5.17526		Solyc10g083290	2.44925		Solyc05g055230	2.18781		Solyc01g017390	5.65499		Solyc06g069650	2.90551		Solyc11g069020	1.99185		Solyc02g084860	4.87719		Solyc09g098100	0.865383		Solyc01g073660	1.03838		Solyc06g008550	4.59053		Solyc09g098510	3.33761		Solyc05g046110	4.31954
Solyc08g059710	-5.16515		Solyc06g075180	2.44817		Solyc02g065550	2.18772		Solyc01g065645	5.65412		Solyc11g056620	2.90207		Solyc02g069740	1.9918		Solyc02g070910	4.87547		Solyc04g081930	0.863624		Solyc03g046207	1.03815		Solyc01g067040	4.5784		Solyc08g077110	3.33525		Solyc08g006470	4.31883
Solyc11g011240	-5.14176		Solyc12g096150	2.44734		Solyc01g091340	2.18591		Solyc06g066835	5.65213		Solyc04g011820	2.90101		Solyc09g092715	1.98952		Solyc03g096190	4.87352		Solyc01g105560	0.861888		Solyc03g058920	1.034		Solyc05g053910	4.57642		Solyc10g018150	3.33119		Solyc08g074400	4.31778
Solyc06g053930	-5.12996		Solyc11g008850	2.4448		Solyc11g069450	2.18511		Solyc06g071990	5.6511		Solyc12g035475	2.89984		Solyc01g010720	1.9889		Solyc02g077360	4.87184		Solyc07g049690	0.861825		Solyc05g052210	1.03377		Solyc10g079860	4.57615		Solyc12g019320	3.32951		Solyc10g008700	4.31635
Solyc12g089020	-5.0218		Solyc02g067660	2.44332		Solyc02g085650	2.18435		Solyc04g014320	5.65047		Solyc07g005210	2.89968		Solyc11g069540	1.98755		Solyc09g010210	4.87161		Solyc12g056780	0.859595		Solyc02g070910	1.03311		Solyc09g014580	4.5737		Solyc01g108880	3.3246		Solyc09g089780	4.31438
Solyc05g009550	-4.99891		Solyc05g023900	2.43883		Solyc06g073790	2.18422		Solyc08g067360	5.64678		Solyc07g064620	2.89931		Solyc12g094620	1.98696		Solyc06g030590	4.86644		Solyc11g010810	0.858538		Solyc09g089550	1.03139		Solyc03g118945	4.57353		Solyc04g077295	3.32351		Solyc02g092110	4.30948
Solyc01g109920	-4.9973		Solyc05g012270	2.43566		Solyc01g088390	2.18403		Solyc12g009245	5.64455		Solyc06g076080	2.8993		Solyc06g073133	1.98683		Solyc01g102380	4.86155		Solyc06g081980	0.855902		Solyc05g017790	1.0303		Solyc09g090040	4.57243		Solyc01g060010	3.31594		Solyc01g103060	4.309
Solyc12g010030	-4.95513		Solyc11g010440	2.43482		Solyc03g082920	2.18293		Solyc12g099120	5.63865		Solyc01g067020	2.89746		Solyc06g060620	1.98659		Solyc10g017570	4.85896		Solyc01g079610	0.844225		Solyc04g082420	1.02705		Solyc01g090630	4.56896		Solyc04g077250	3.31301		Solyc09g065430	4.30636
Solyc11g044840	-4.92894		Solyc12g005850	2.43452		Solyc10g055810	2.1813		Solyc04g028460	5.63324		Solyc11g063510	2.89443		Solyc05g051710	1.98543		Solyc07g066550	4.85691		Solyc11g006490	0.84373		Solyc05g046010	1.02607		Solyc01g009440	4.56177		Solyc08g062820	3.31273		Solyc10g050970	4.30406
Solyc01g080800	-4.82772		Solyc02g083720	2.4299		Solyc08g077850	2.18115		Solyc04g057830	5.63029		Solyc12g009010	2.89113		Solyc01g006380	1.98506		Solyc03g114080	4.85588		Solyc05g050340	0.843492		Solyc10g080690	1.02601		Solyc03g043870	4.56124		Solyc07g065420	3.31183		Solyc06g009280	4.29683
Solyc03g098760	-4.73867		Solyc12g056960	2.42985		Solyc07g053230	2.17752		Solyc02g063480	5.62535		Solyc02g087540	2.89021		Solyc09g065560	1.98459		Solyc07g066640	4.84419		Solyc09g075060	0.842152		Solyc03g083470	1.02431		Solyc06g082230	4.55748		Solyc07g008250	3.31078		Solyc07g066550	4.29319
Solyc03g044850	-4.71087		Solyc03g063040	2.42828		Solyc01g103785	2.17691		Solyc00g088200	5.62296		Solyc09g074610	2.88825		Solyc10g049590	1.98382		Solyc04g078990	4.84115		Solyc07g066550	0.839929		Solyc07g053220	1.02268		Solyc06g066370	4.55723		Solyc06g060017	3.3104		Solyc08g083130	4.29046
Solyc06g066590	-4.67014		Solyc07g043490	2.42771		Solyc03g051885	2.17677		Solyc10g080580	5.62296		Solyc05g008120	2.88566		Solyc04g005800	1.98203		Solyc03g098710	4.84089		Solyc04g078630	0.838901		Solyc05g005330	1.022		Solyc08g016210	4.55683		Solyc10g055200	3.30509		Solyc01g073840	4.29029
Solyc09g005560	-4.63855		Solyc11g010220	2.42694		Solyc05g007150	2.17585		Solyc10g083250	5.62296		Solyc01g087820	2.88372		Solyc02g082650	1.98175		Solyc06g076170	4.83552		Solyc03g112380	0.838384		Solyc06g076350	1.02194		Solyc08g077190	4.55459		Solyc01g098490	3.30346		Solyc02g084840	4.29009
Solyc02g093600	-4.60373		Solyc06g083080	2.42634		Solyc10g017570	2.17537		Solyc03g120570	5.61751		Solyc03g005810	2.87706		Solyc02g077720	1.97981		Solyc01g101050	4.83523		Solyc08g079830	0.837135		Solyc01g106340	1.02118		Solyc07g056400	4.54621		Solyc09g008750	3.30075		Solyc10g039390	4.28976
Solyc08g082380	-4.57028		Solyc01g006320	2.42608		Solyc08g080130	2.17516		Solyc01g087010	5.61524		Solyc00g181250	2.87474		Solyc11g069770	1.9789		Solyc06g053715	4.82958		Solyc12g056090	0.833414		Solyc12g068070	1.02083		Solyc08g005870	4.54602		Solyc07g006890	3.29813		Solyc11g007470	4.28972
Solyc05g012850	-4.54863		Solyc07g049550	2.42472		Solyc04g010240	2.17463		Solyc01g049820	5.61251		Solyc07g032385	2.87421		Solyc02g062890	1.9785		Solyc08g080430	4.82912		Solyc09g064940	0.832571		Solyc01g100230	1.02043		Solyc12g088050	4.53984		Solyc10g084240	3.29761		Solyc02g036480	4.28824
Solyc03g082530	-4.54776		Solyc03g113280	2.42349		Solyc03g098240	2.17241		Solyc11g007370	5.61208		Solyc01g095030	2.87062		Solyc04g040220	1.97269		Solyc07g007750	4.82645		Solyc03g120570	0.829283		Solyc12g044730	1.0198		Solyc00g136560	4.538		Solyc02g090110	3.2925		Solyc02g091650	4.27747
Solyc03g094120	-4.54007		Solyc04g015470	2.42296		Solyc02g092050	2.17068		Solyc04g079760	5.61121		Solyc12g011350	2.8704		Solyc10g078410	1.97178		Solyc03g005650	4.82643		Solyc10g081320	0.828991		Solyc08g061890	1.01945		Solyc09g066155	4.53777		Solyc03g097500	3.29154		Solyc01g095810	4.2758
Solyc03g119590	-4.52097		Solyc04g078710	2.42283		Solyc10g007280	2.17056		Solyc08g036625	5.60992		Solyc06g050500	2.86954		Solyc09g011970	1.96924		Solyc11g068940	4.82617		Solyc06g050500	0.827836		Solyc09g083010	1.01837		Solyc01g106905	4.53759		Solyc09g056430	3.29034		Solyc10g078470	4.27275
Solyc12g011040	-4.5086		Solyc08g078640	2.42182		Solyc06g011280	2.16889		Solyc12g007040	5.6043		Solyc12g006600	2.86907		Solyc12g008530	1.96867		Solyc07g042230	4.82551		Solyc12g096190	0.823192		Solyc12g098757	1.01629		Solyc02g082950	4.53596		Solyc02g083700	3.28492		Solyc04g025610	4.27062
Solyc07g006420	-4.49674		Solyc02g089250	2.42102		Solyc06g066660	2.16886		Solyc06g062800	5.60407		Solyc08g074650	2.86872		Solyc08g067960	1.96365		Solyc01g080790	4.82087		Solyc03g112320	0.820284		Solyc09g075020	1.0161		Solyc02g079530	4.53331		Solyc01g066040	3.28468		Solyc01g008500	4.25988
Solyc03g113940	-4.48647		Solyc08g080720	2.42043		Solyc09g091740	2.16871		Solyc04g040090	5.59766		Solyc06g073840	2.86469		Solyc07g016080	1.96233		Solyc03g110890	4.82057		Solyc05g008930	0.820123		Solyc06g050530	1.01527		Solyc03g122050	4.53331		Solyc02g067940	3.28265		Solyc12g044657	4.25805
Solyc07g008140	-4.47891		Solyc03g115610	2.41712		Solyc07g032250	2.1684		Solyc06g072520	5.59671		Solyc12g042010	2.86384		Solyc04g040130	1.96228		Solyc05g014560	4.79817		Solyc12g044300	0.818875		Solyc07g064010	1.01434		Solyc07g049700	4.52599		Solyc09g074270	3.28198		Solyc02g070020	4.25772
Solyc08g080440	-4.47146		Solyc08g023640	2.41701		Solyc12g096700	2.16709		Solyc05g051970	5.59324		Solyc03g116340	2.86377		Solyc09g097805	1.96101		Solyc11g011330	4.79341		Solyc03g114510	0.814439		Solyc12g013500	1.01073		Solyc02g078690	4.52153		Solyc02g078530	3.2805		Solyc05g052870	4.25664
Solyc02g077060	-4.47114		Solyc06g068310	2.41614		Solyc07g053640	2.16624		Solyc03g082800	5.59304		Solyc04g049150	2.86152		Solyc01g103590	1.96025		Solyc08g079900	4.79337		Solyc08g066760	0.812638		Solyc07g009030	1.01019		Solyc11g017280	4.51789		Solyc10g076370	3.27846		Solyc09g014870	4.25581
Solyc10g075150	-4.46456		Solyc11g012670	2.41582		Solyc07g053540	2.16607		Solyc03g005510	5.5928		Solyc03g078490	2.86073		Solyc12g007140	1.95882		Solyc05g008170	4.78341		Solyc09g090460	0.809317		Solyc02g082060	1.00949		Solyc03g113070	4.51588		Solyc03g097700	3.27704		Solyc10g007880	4.25505
Solyc11g071480	-4.45739		Solyc11g066690	2.41566		Solyc06g036290	2.1657		Solyc01g097825	5.58861		Solyc02g090930	2.85997		Solyc09g074110	1.95856		Solyc09g074350	4.77797		Solyc06g076510	0.808359		Solyc03g095770	1.00634		Solyc02g062310	4.51503		Solyc02g077370	3.27534		Solyc12g011030	4.25088
Solyc02g092120	-4.44776		Solyc09g065840	2.41435		Solyc05g005760	2.16092		Solyc00g021630	5.5839		Solyc08g005525	2.85947		Solyc04g081670	1.95603		Solyc10g017980	4.77685		Solyc02g087290	0.806048		Solyc03g120620	1.00597		Solyc09g005000	4.5139		Solyc02g091130	3.27309		Solyc07g056703	4.24742
Solyc08g080530	-4.3793		Solyc06g034234	2.4142		Solyc12g056600	2.16089		Solyc11g012785	5.58076		Solyc06g054630	2.85747		Solyc07g053230	1.95571		Solyc12g044270	4.77386		Solyc01g111990	0.804229		Solyc07g047950	1.00306		Solyc07g007870	4.5124		Solyc10g074880	3.27288		Solyc06g066600	4.24471
Solyc09g097760	-4.37567		Solyc05g026240	2.41329		Solyc01g088810	2.15986		Solyc04g081960	5.57691		Solyc02g069490	2.8563		Solyc04g082030	1.95565		Solyc09g089580	4.77103		Solyc06g069650	0.804105		Solyc03g123380	1.00202		Solyc05g051570	4.5121		Solyc08g080560	3.27277		Solyc03g113710	4.24202
Solyc02g091250	-4.36182		Solyc10g086210	2.41284		Solyc00g174340	2.15966		Solyc07g042430	5.57485		Solyc05g005700	2.85338		Solyc02g065230	1.95562		Solyc02g092110	4.7704		Solyc08g079170	0.80066		Solyc07g049200	0.999982		Solyc12g056750	4.50128		Solyc10g079940	3.26735		Solyc10g049640	4.2413
Solyc11g006570	-4.34058		Solyc07g008800	2.4121		Solyc09g007360	2.15829		Solyc01g108935	5.57029		Solyc01g108790	2.85319		Solyc03g116580	1.95523		Solyc07g051890	4.76823		Solyc07g005850	0.798906		Solyc12g096130	0.999933		Solyc05g041870	4.50119		Solyc02g080670	3.26684		Solyc01g005390	4.23847
Solyc01g005775	-4.34055		Solyc01g096250	2.41195		Solyc03g116700	2.15597		Solyc09g065470	5.57029		Solyc07g045160	2.84202		Solyc01g066680	1.95259		Solyc03g083840	4.76711		Solyc00g273110	0.797421		Solyc05g041530	0.998104		Solyc03g007230	4.49971		Solyc02g076680	3.26583		Solyc02g067940	4.23722
Solyc00g005000	-4.32092		Solyc04g009640	2.41127		Solyc01g091220	2.15591		Solyc10g085780	5.57029		Solyc11g006490	2.84138		Solyc03g111100	1.95143		Solyc05g041340	4.75508		Solyc02g091110	0.795659		Solyc01g006650	0.99736		Solyc06g071700	4.49777		Solyc01g008420	3.26428		Solyc01g006950	4.23487
Solyc01g109900	-4.32051		Solyc12g088530	2.41111		Solyc12g045030	2.15448		Solyc11g008410	5.57029		Solyc03g116700	2.83931		Solyc12g005980	1.95036		Solyc04g007810	4.7497		Solyc02g068550	0.794699		Solyc01g111990	0.996709		Solyc04g005160	4.49438		Solyc06g009280	3.26045		Solyc12g055730	4.23358
Solyc12g042730	-4.28458		Solyc11g007940	2.40756		Solyc01g111550	2.1534		Solyc11g066205	5.57029		Solyc08g059710	2.83766		Solyc03g123560	1.94977		Solyc09g073040	4.74804		Solyc09g098130	0.793338		Solyc04g008160	0.996609		Solyc02g079910	4.49046		Solyc07g053240	3.25616		Solyc11g006910	4.22807
Solyc09g008670	-4.25006		Solyc01g104010	2.40691		Solyc01g107450	2.15242		Solyc08g006470	5.55814		Solyc05g007610	2.83733		Solyc06g066270	1.94858		Solyc02g086280	4.74219		Solyc02g089730	0.792189		Solyc08g082750	0.994028		Solyc12g010980	4.48867		Solyc02g065555	3.25512		Solyc10g005300	4.22671
Solyc04g025530	-4.22864		Solyc03g112960	2.40649		Solyc01g100220	2.15175		Solyc08g006730	5.55781		Solyc03g033750	2.83176		Solyc07g045425	1.94784		Solyc02g078340	4.74041		Solyc03g007510	0.791308		Solyc01g096510	0.992303		Solyc02g081350	4.48767		Solyc06g072990	3.25299		Solyc06g036420	4.22516
Solyc03g071850	-4.22551		Solyc06g075010	2.40633		Solyc02g063090	2.1507		Solyc05g056170	5.55385		Solyc04g079360	2.82803		Solyc06g069600	1.94499		Solyc10g009260	4.73197		Solyc02g093910	0.788975		Solyc06g072016	0.991952		Solyc08g076630	4.48437		Solyc10g007280	3.24968		Solyc09g090210	4.22498
Solyc05g051380	-4.21212		Solyc11g008940	2.40617		Solyc07g054270	2.15045		Solyc02g067800	5.55362		Solyc12g094520	2.82628		Solyc11g005180	1.93837		Solyc10g081790	4.73182		Solyc02g081390	0.786402		Solyc01g088830	0.991869		Solyc03g031450	4.48368		Solyc03g111990	3.24707		Solyc01g079960	4.22394
Solyc09g091000	-4.20583		Solyc07g039380	2.40601		Solyc01g010580	2.1499		Solyc08g074870	5.54898		Solyc02g093580	2.82465		Solyc11g006300	1.93396		Solyc06g061170	4.73056		Solyc02g071750	0.783313		Solyc07g017520	0.990044		Solyc09g014720	4.47776		Solyc06g035490	3.24002		Solyc05g016690	4.22314
Solyc12g010020	-4.18878		Solyc08g077550	2.40513		Solyc08g081150	2.14955		Solyc09g012010	5.54898		Solyc09g014450	2.82281		Solyc12g013520	1.931		Solyc08g014010	4.72537		Solyc08g063010	0.782358		Solyc02g086890	0.98945		Solyc03g116530	4.4746		Solyc04g009435	3.23224		Solyc03g033840	4.22308
Solyc11g008820	-4.17467		Solyc12g098360	2.40455		Solyc09g056385	2.1484		Solyc11g010520	5.54898		Solyc06g084320	2.8187		Solyc00g013180	1.92467		Solyc10g008360	4.72363		Solyc10g084760	0.780262		Solyc07g005520	0.987241		Solyc06g062550	4.47372		Solyc06g066680	3.23085		Solyc08g007845	4.22107
Solyc03g122360	-4.16972		Solyc04g055090	2.40416		Solyc07g052980	2.14795		Solyc12g005350	5.54898		Solyc10g086720	2.8187		Solyc07g047850	1.92083		Solyc10g008080	4.7234		Solyc03g006100	0.776999		Solyc09g072680	0.985565		Solyc06g076300	4.47075		Solyc04g074470	3.22857		Solyc03g083370	4.22036
Solyc09g074820	-4.14038		Solyc02g094160	2.40345		Solyc03g120780	2.14759		Solyc08g007920	5.5462		Solyc12g096920	2.81596		Solyc08g016310	1.9205		Solyc04g049920	4.72208		Solyc12g056520	0.776462		Solyc03g120110	0.98496		Solyc04g051360	4.47053		Solyc02g071730	3.22738		Solyc02g082950	4.21734
Solyc04g074830	-4.14017		Solyc07g005960	2.40093		Solyc04g026100	2.14716		Solyc04g007580	5.53663		Solyc02g078380	2.81348		Solyc11g012680	1.91889		Solyc10g075100	4.71304		Solyc03g121040	0.776038		Solyc01g094485	0.98467		Solyc03g113940	4.46642		Solyc06g074940	3.22482		Solyc01g066957	4.20765
Solyc02g081360	-4.1257		Solyc01g100570	2.40061		Solyc10g083165	2.14599		Solyc01g073890	5.53483		Solyc01g058720	2.80833		Solyc11g061985	1.91643		Solyc08g075150	4.71081		Solyc11g013830	0.774998		Solyc04g080230	0.984355		Solyc06g062690	4.46634		Solyc08g006470	3.22386		Solyc07g008280	4.20563
Solyc08g007460	-4.10232		Solyc03g111050	2.39787		Solyc06g076450	2.14252		Solyc12g006730	5.53227		Solyc01g110430	2.80765		Solyc08g005510	1.9152		Solyc07g006670	4.70984		Solyc03g059070	0.773969		Solyc12g045030	0.983207		Solyc01g010430	4.46618		Solyc05g051380	3.22272		Solyc06g063365	4.20415
Solyc12g010410	-4.09028		Solyc07g032240	2.396		Solyc01g100200	2.14194		Solyc01g104740	5.53102		Solyc08g082090	2.80754		Solyc04g072030	1.91293		Solyc04g050790	4.70978		Solyc09g009770	0.772004		Solyc04g081550	0.983045		Solyc06g053610	4.46283		Solyc08g079855	3.2167		Solyc10g074800	4.20379
Solyc10g018340	-4.05398		Solyc12g096810	2.39566		Solyc10g083600	2.13824		Solyc08g080290	5.52505		Solyc09g089580	2.79938		Solyc11g011030	1.90901		Solyc12g097060	4.7092		Solyc05g051210	0.771939		Solyc11g066330	0.982964		Solyc09g011590	4.45519		Solyc01g104720	3.21179		Solyc10g084240	4.20264
Solyc02g082920	-4.04902		Solyc11g018800	2.39531		Solyc09g074280	2.13682		Solyc10g024490	5.52343		Solyc01g096510	2.79732		Solyc03g044790	1.9063		Solyc12g044657	4.70886		Solyc12g043110	0.769911		Solyc12g055710	0.981157		Solyc07g056600	4.45091		Solyc03g115710	3.20915		Solyc03g083710	4.19942
Solyc06g069710	-4.04679		Solyc12g014230	2.39481		Solyc03g082830	2.1352		Solyc02g090400	5.52006		Solyc00g013170	2.79684		Solyc01g104620	1.90567		Solyc12g013850	4.70339		Solyc05g041530	0.767761		Solyc07g043000	0.979951		Solyc11g065530	4.44999		Solyc01g094237	3.20863		Solyc08g077900	4.19839
Solyc04g040130	-4.03694		Solyc09g098110	2.39263		Solyc01g100430	2.13385		Solyc00g257110	5.51876		Solyc05g056060	2.79407		Solyc10g076250	1.90521		Solyc09g011675	4.70107		Solyc10g008580	0.760519		Solyc10g005020	0.978277		Solyc02g077060	4.44883		Solyc04g077990	3.20546		Solyc01g057170	4.19805
Solyc12g042010	-4.02093		Solyc10g083165	2.39083		Solyc02g068080	2.13172		Solyc12g009775	5.51876		Solyc08g060920	2.79286		Solyc02g086180	1.9052		Solyc09g007860	4.69829		Solyc02g091000	0.759551		Solyc12g096580	0.977979		Solyc01g079930	4.44832		Solyc02g085315	3.20171		Solyc07g008620	4.19486
Solyc07g055490	-4.00187		Solyc12g096820	2.39031		Solyc06g053820	2.13089		Solyc04g078460	5.51844		Solyc12g096430	2.7895		Solyc09g009010	1.90473		Solyc04g074400	4.6962		Solyc01g006430	0.759333		Solyc01g087990	0.977474		Solyc08g079480	4.44437		Solyc07g040680	3.20062		Solyc12g005310	4.19299
Solyc04g079760	-3.99354		Solyc09g066290	2.38942		Solyc02g005280	2.12918		Solyc12g005450	5.51686		Solyc01g005420	2.78938		Solyc05g008140	1.90462		Solyc06g065120	4.69177		Solyc11g005200	0.757594		Solyc03g006700	0.976408		Solyc10g011940	4.43642		Solyc03g007290	3.20002		Solyc07g008210	4.1903
Solyc02g084850	-3.98168		Solyc09g089930	2.38723		Solyc06g073300	2.12767		Solyc09g011860	5.5162		Solyc04g007000	2.78741		Solyc02g091990	1.90049		Solyc02g032910	4.69137		Solyc07g065840	0.757292		Solyc09g098095	0.975016		Solyc12g006130	4.43642		Solyc01g073890	3.19897		Solyc02g068400	4.18914
Solyc01g105770	-3.9305		Solyc10g079860	2.38544		Solyc10g050970	2.12689		Solyc03g025255	5.51417		Solyc09g007900	2.78708		Solyc06g067910	1.89786		Solyc05g050730	4.69077		Solyc08g078100	0.753085		Solyc03g123610	0.974553		Solyc02g022850	4.43476		Solyc09g075710	3.19473		Solyc07g049550	4.18889
Solyc02g061850	-3.91727		Solyc05g007180	2.38532		Solyc12g014470	2.1266		Solyc03g120600	5.51417		Solyc10g079810	2.78299		Solyc03g059260	1.89462		Solyc06g071190	4.68621		Solyc08g060970	0.75038		Solyc01g098110	0.974299		Solyc05g052750	4.43416		Solyc11g071760	3.19445		Solyc10g006710	4.18443
Solyc11g071470	-3.90689		Solyc02g079210	2.3846		Solyc06g007670	2.12513		Solyc12g055870	5.51417		Solyc01g102840	2.78255		Solyc12g087860	1.88553		Solyc05g046110	4.68332		Solyc09g014320	0.748542		Solyc11g011110	0.973504		Solyc12g005430	4.43063		Solyc07g008140	3.19381		Solyc07g039570	4.18299
Solyc06g048740	-3.89576		Solyc04g078660	2.38426		Solyc05g005735	2.12372		Solyc11g006310	5.50715		Solyc03g005420	2.78077		Solyc05g053280	1.8831		Solyc05g044490	4.68314		Solyc03g006870	0.748018		Solyc07g017980	0.973332		Solyc08g082520	4.43001		Solyc06g060070	3.1931		Solyc07g056707	4.18292
Solyc03g115930	-3.87548		Solyc03g117510	2.38403		Solyc06g074000	2.12352		Solyc04g074730	5.50691		Solyc10g085590	2.77515		Solyc04g005070	1.88161		Solyc08g074620	4.68272		Solyc11g066740	0.74758		Solyc04g011650	0.973174		Solyc01g090010	4.42982		Solyc03g117870	3.18588		Solyc03g119660	4.17965
Solyc01g087180	-3.83688		Solyc06g072250	2.38377		Solyc08g067360	2.12186		Solyc02g061770	5.49893		Solyc07g006480	2.77438		Solyc02g084880	1.88082		Solyc04g007250	4.682		Solyc08g082230	0.746822		Solyc02g093910	0.972758		Solyc01g008497	4.42086		Solyc01g108220	3.18504		Solyc10g008000	4.17433
Solyc12g096400	-3.82807		Solyc03g111360	2.38296		Solyc12g009510	2.12077		Solyc06g066360	5.49011		Solyc03g114585	2.76913		Solyc11g006460	1.88055		Solyc09g090970	4.67944		Solyc10g049210	0.745252		Solyc02g077110	0.972738		Solyc03g123690	4.41903		Solyc04g071680	3.18287		Solyc10g017980	4.16719
Solyc12g005700	-3.81848		Solyc04g074450	2.38292		Solyc10g086760	2.11992		Solyc05g025683	5.48708		Solyc08g005540	2.76897		Solyc02g084400	1.8777		Solyc02g064980	4.67506		Solyc09g007270	0.744155		Solyc07g056410	0.970617		Solyc02g038740	4.41558		Solyc09g082300	3.18055		Solyc02g090360	4.16579
Solyc02g036480	-3.72429		Solyc01g100430	2.38245		Solyc08g083345	2.11815		Solyc01g106460	5.48489		Solyc10g009110	2.7657		Solyc06g069880	1.87607		Solyc06g082740	4.67062		Solyc05g008565	0.744006		Solyc10g008220	0.968489		Solyc04g050620	4.41484		Solyc06g019170	3.17786		Solyc01g096740	4.16415
Solyc03g082420	-3.71424		Solyc08g005960	2.3824		Solyc07g064280	2.1179		Solyc03g116700	5.48072		Solyc03g083730	2.76545		Solyc02g084990	1.87275		Solyc03g113130	4.66999		Solyc04g082590	0.743792		Solyc08g008610	0.965611		Solyc12g036320	4.41453		Solyc10g051010	3.17613		Solyc10g009260	4.16296
Solyc01g006545	-3.69789		Solyc05g054070	2.38125		Solyc08g078720	2.11663		Solyc04g055260	5.47771		Solyc04g079850	2.76437		Solyc12g042120	1.87052		Solyc12g014430	4.66993		Solyc05g008520	0.74296		Solyc06g063180	0.964778		Solyc06g065010	4.40591		Solyc07g008280	3.17226		Solyc01g086755	4.1588
Solyc10g009550	-3.69449		Solyc08g076190	2.38123		Solyc06g008170	2.11541		Solyc11g007980	5.47691		Solyc06g060700	2.76323		Solyc10g005950	1.86916		Solyc11g012660	4.6634		Solyc06g063020	0.740291		Solyc03g080150	0.963248		Solyc03g111750	4.40574		Solyc04g079300	3.17225		Solyc02g036370	4.15865
Solyc12g036390	-3.68712		Solyc04g015940	2.38012		Solyc08g028780	2.11291		Solyc06g076020	5.47485		Solyc09g074510	2.76286		Solyc02g072000	1.86409		Solyc07g008107	4.66311		Solyc01g066770	0.740168		Solyc12g038420	0.963224		Solyc07g062630	4.40322		Solyc12g096190	3.1701		Solyc06g051540	4.15764
Solyc06g068940	-3.68369		Solyc04g009450	2.37939		Solyc04g079120	2.10985		Solyc05g005150	5.47431		Solyc00g014790	2.76142		Solyc07g007200	1.86314		Solyc08g080530	4.65613		Solyc07g005130	0.740056		Solyc05g012910	0.962017		Solyc05g006790	4.40185		Solyc02g084970	3.16828		Solyc02g079280	4.15479
Solyc02g014860	-3.67613		Solyc04g064870	2.37851		Solyc11g070140	2.10958		Solyc08g074960	5.47399		Solyc02g088090	2.75576		Solyc08g068390	1.86193		Solyc01g094870	4.6557		Solyc07g053800	0.739927		Solyc03g112330	0.957882		Solyc08g065680	4.39972		Solyc12g005720	3.16821		Solyc02g032910	4.15438
Solyc02g082910	-3.66232		Solyc02g032970	2.37836		Solyc01g068530	2.10763		Solyc10g055820	5.47018		Solyc01g111250	2.75328		Solyc09g082790	1.86044		Solyc12g009220	4.65302		Solyc05g053690	0.739721		Solyc06g059870	0.956172		Solyc02g021680	4.39966		Solyc07g056600	3.1676		Solyc06g075335	4.15111
Solyc12g016220	-3.65538		Solyc01g104590	2.37827		Solyc01g009100	2.10569		Solyc04g077295	5.46931		Solyc04g072375	2.74928		Solyc04g016330	1.8594		Solyc02g068877	4.63882		Solyc05g018050	0.739619		Solyc12g008500	0.955703		Solyc02g068680	4.39841		Solyc03g005470	3.16398		Solyc08g014010	4.14908
Solyc10g005320	-3.64199		Solyc05g014710	2.37746		Solyc07g063910	2.105		Solyc11g021310	5.4672		Solyc08g082960	2.74879		Solyc11g010380	1.85578		Solyc01g065570	4.63435		Solyc06g053200	0.739271		Solyc03g098490	0.954874		Solyc12g094520	4.39683		Solyc01g107780	3.16189		Solyc06g069130	4.1489
Solyc03g112755	-3.6197		Solyc03g079930	2.37719		Solyc10g083280	2.10493		Solyc02g081360	5.46411		Solyc05g007770	2.74789		Solyc03g031780	1.85047		Solyc06g082230	4.63378		Solyc01g005480	0.738677		Solyc04g071075	0.954834		Solyc10g074745	4.39352		Solyc08g067160	3.16		Solyc10g009270	4.14616
Solyc05g052410	-3.61727		Solyc03g078650	2.37594		Solyc10g085555	2.10484		Solyc10g006660	5.45534		Solyc03g116890	2.7477		Solyc03g025670	1.84948		Solyc04g056310	4.62002		Solyc06g072750	0.738063		Solyc08g015638	0.954771		Solyc06g083445	4.39183		Solyc04g016160	3.15669		Solyc08g065540	4.13877
Solyc03g026050	-3.61435		Solyc01g107270	2.37589		Solyc01g087020	2.10443		Solyc03g006620	5.45488		Solyc01g009430	2.74719		Solyc12g014430	1.84896		Solyc06g072000	4.61846		Solyc07g017540	0.735565		Solyc01g087260	0.953392		Solyc01g081310	4.39104		Solyc01g098370	3.15471		Solyc05g051450	4.1364
Solyc01g005300	-3.61016		Solyc01g006370	2.37377		Solyc02g092580	2.10443		Solyc03g095700	5.45092		Solyc01g067340	2.74352		Solyc09g008370	1.84879		Solyc10g084960	4.6174		Solyc11g028080	0.73424		Solyc09g011330	0.952987		Solyc07g008363	4.38805		Solyc03g115960	3.15354		Solyc10g076510	4.13546
Solyc05g018820	-3.59834		Solyc11g006890	2.37346		Solyc10g045490	2.10148		Solyc02g079150	5.44824		Solyc09g091960	2.74343		Solyc05g012910	1.84154		Solyc02g082950	4.61317		Solyc01g087680	0.733008		Solyc11g069030	0.950316		Solyc01g105410	4.38688		Solyc00g075035	3.15254		Solyc09g092600	4.13217
Solyc08g077110	-3.59052		Solyc09g092760	2.37316		Solyc06g084090	2.09839		Solyc02g062870	5.44561		Solyc04g005610	2.73945		Solyc11g007540	1.8414		Solyc06g068130	4.60398		Solyc08g068070	0.732071		Solyc09g065540	0.949704		Solyc10g076600	4.38105		Solyc01g087590	3.15033		Solyc03g120900	4.13183
Solyc09g082240	-3.57677		Solyc05g014980	2.37254		Solyc04g064750	2.09398		Solyc03g097420	5.44561		Solyc01g107090	2.73593		Solyc01g006780	1.84064		Solyc04g040090	4.60097		Solyc10g005600	0.731831		Solyc03g116460	0.949489		Solyc02g076710	4.37902		Solyc01g005220	3.14828		Solyc08g079480	4.13105
Solyc03g093890	-3.56344		Solyc01g100280	2.3702		Solyc01g087850	2.09336		Solyc10g017480	5.44561		Solyc12g013525	2.732		Solyc10g074950	1.84033		Solyc02g082920	4.60094		Solyc09g098510	0.731257		Solyc04g072160	0.949339		Solyc02g062460	4.37467		Solyc04g081960	3.1473		Solyc10g085010	4.12783
Solyc11g073060	-3.53278		Solyc02g063280	2.36983		Solyc01g079110	2.09287		Solyc04g077980	5.43892		Solyc06g011370	2.73087		Solyc03g025380	1.83904		Solyc01g105435	4.59904		Solyc01g098610	0.728586		Solyc06g054313	0.94622		Solyc09g084450	4.37322		Solyc07g056280	3.14667		Solyc01g110843	4.12585
Solyc07g048070	-3.5262		Solyc09g007440	2.36596		Solyc09g007250	2.09283		Solyc03g114500	5.43685		Solyc03g063640	2.72692		Solyc03g113250	1.83789		Solyc10g050160	4.59863		Solyc05g043425	0.72839		Solyc06g051130	0.945736		Solyc02g090560	4.37085		Solyc05g007630	3.14485		Solyc03g078090	4.12577
Solyc12g008960	-3.51512		Solyc10g083600	2.3651		Solyc03g025690	2.09275		Solyc05g054250	5.42117		Solyc05g051570	2.72645		Solyc11g066510	1.83697		Solyc04g081270	4.59037		Solyc06g068850	0.728278		Solyc05g007060	0.945105		Solyc08g006630	4.37019		Solyc02g079240	3.14404		Solyc06g065430	4.12557
Solyc09g082270	-3.50248		Solyc01g067510	2.36464		Solyc01g065510	2.09211		Solyc02g077060	5.42023		Solyc08g083040	2.7255		Solyc09g075610	1.83361		Solyc06g069130	4.57933		Solyc09g083020	0.727046		Solyc06g066630	0.945028		Solyc09g011860	4.36559		Solyc07g008620	3.14356		Solyc08g005760	4.1237
Solyc10g007900	-3.47804		Solyc02g024050	2.36249		Solyc06g009425	2.09127		Solyc10g009390	5.4182		Solyc10g005030	2.72391		Solyc12g056610	1.83235		Solyc03g117260	4.57831		Solyc06g061180	0.721511		Solyc09g059430	0.942769		Solyc01g096320	4.36519		Solyc00g042840	3.14253		Solyc05g005810	4.12369
Solyc05g005337	-3.47688		Solyc09g083370	2.36002		Solyc01g099830	2.09117		Solyc02g079540	5.41222		Solyc07g053890	2.72365		Solyc02g079290	1.83036		Solyc12g049030	4.57578		Solyc03g033850	0.721504		Solyc03g119080	0.942715		Solyc02g067610	4.36474		Solyc04g040130	3.14245		Solyc02g084800	4.12229
Solyc09g055765	-3.46402		Solyc07g040710	2.35983		Solyc04g016380	2.09112		Solyc09g065740	5.40852		Solyc09g059430	2.7231		Solyc11g006720	1.8278		Solyc01g100070	4.57416		Solyc02g080130	0.71909		Solyc03g034020	0.942046		Solyc04g011750	4.3643		Solyc03g120410	3.14131		Solyc10g008040	4.12122
Solyc03g113480	-3.46401		Solyc09g010980	2.35957		Solyc02g071700	2.09056		Solyc10g086280	5.40392		Solyc00g020010	2.72103		Solyc02g078320	1.8252		Solyc05g055730	4.57291		Solyc02g094120	0.718599		Solyc09g098225	0.941682		Solyc06g076060	4.36289		Solyc03g031860	3.14074		Solyc10g038080	4.11847
Solyc10g085010	-3.4629		Solyc06g034150	2.35779		Solyc01g097640	2.08995		Solyc02g071970	5.40195		Solyc01g079940	2.71711		Solyc01g011091	1.82472		Solyc01g099030	4.57247		Solyc03g007590	0.716119		Solyc05g050130	0.94126		Solyc08g078083	4.36138		Solyc03g122340	3.13916		Solyc01g102380	4.11788
Solyc11g066360	-3.45824		Solyc06g069740	2.35674		Solyc01g112000	2.08965		Solyc11g072630	5.40006		Solyc08g006990	2.71451		Solyc01g096670	1.82472		Solyc02g032840	4.57216		Solyc01g102660	0.71375		Solyc01g108030	0.94094		Solyc03g007380	4.35899		Solyc07g005110	3.13713		Solyc12g056600	4.11562
Solyc04g024780	-3.41003		Solyc10g081510	2.35583		Solyc03g026270	2.08747		Solyc04g051170	5.39781		Solyc02g082435	2.71323		Solyc08g067520	1.82437		Solyc09g091720	4.57169		Solyc04g016520	0.713664		Solyc10g081780	0.93919		Solyc04g071590	4.35785		Solyc02g090360	3.13546		Solyc08g007820	4.11553
Solyc11g020330	-3.40785		Solyc01g089850	2.35468		Solyc04g077190	2.08582		Solyc07g052300	5.39781		Solyc10g050110	2.71004		Solyc10g086280	1.82274		Solyc01g106460	4.57045		Solyc07g052640	0.713646		Solyc02g083730	0.938898		Solyc02g065570	4.35625		Solyc04g077180	3.13449		Solyc05g007940	4.1143
Solyc02g076980	-3.40211		Solyc03g121440	2.35458		Solyc04g080200	2.08471		Solyc03g123650	5.39346		Solyc00g142170	2.70597		Solyc09g008250	1.82015		Solyc11g066860	4.57037		Solyc04g079410	0.713598		Solyc09g074110	0.938491		Solyc08g080630	4.34582		Solyc10g079390	3.12625		Solyc03g111730	4.11215
Solyc04g071780	-3.39608		Solyc05g048750	2.35387		Solyc01g008290	2.08453		Solyc01g107830	5.3861		Solyc11g056270	2.70441		Solyc02g072470	1.81828		Solyc01g105620	4.56945		Solyc07g049450	0.710804		Solyc08g069065	0.938289		Solyc08g065480	4.34568		Solyc01g107120	3.11972		Solyc09g075820	4.11194
Solyc11g030730	-3.39198		Solyc01g106580	2.35331		Solyc08g014100	2.08433		Solyc12g010940	5.38564		Solyc03g082720	2.70385		Solyc07g006710	1.8172		Solyc09g005560	4.56625		Solyc09g010630	0.709039		Solyc12g014350	0.936884		Solyc03g071850	4.33635		Solyc02g090560	3.11689		Solyc01g008130	4.11084
Solyc01g010060	-3.38523		Solyc09g011750	2.35274		Solyc12g040570	2.08406		Solyc08g068240	5.38506		Solyc07g049550	2.70234		Solyc05g025890	1.8125		Solyc10g086520	4.56491		Solyc07g014610	0.708753		Solyc02g093050	0.936845		Solyc03g114860	4.33564		Solyc06g082230	3.11615		Solyc01g058720	4.10878
Solyc08g074620	-3.37635		Solyc12g042650	2.35041		Solyc06g064470	2.08248		Solyc08g007230	5.38282		Solyc12g005620	2.69986		Solyc07g064870	1.81187		Solyc02g036370	4.56028		Solyc07g052707	0.708631		Solyc04g071130	0.935628		Solyc07g055130	4.33225		Solyc00g110870	3.11376		Solyc01g056850	4.10795
Solyc10g076480	-3.37143		Solyc04g071900	2.34963		Solyc11g007940	2.08186		Solyc06g010033	5.38113		Solyc01g099910	2.69757		Solyc04g040180	1.8115		Solyc06g073080	4.55947		Solyc01g104050	0.705016		Solyc12g096630	0.932457		Solyc06g074500	4.3309		Solyc08g062810	3.11364		Solyc04g080530	4.10685
Solyc10g055200	-3.37052		Solyc12g009600	2.34948		Solyc08g074240	2.08132		Solyc12g100100	5.37783		Solyc08g062680	2.69487		Solyc12g096430	1.80918		Solyc09g075330	4.55801		Solyc02g062180	0.7042		Solyc01g005400	0.931848		Solyc04g007670	4.32915		Solyc09g097850	3.11345		Solyc01g103650	4.10094
Solyc03g081240	-3.36998		Solyc06g076660	2.34895		Solyc05g012180	2.08131		Solyc07g056090	5.37045		Solyc01g109800	2.69442		Solyc02g088200	1.80773		Solyc12g100230	4.55545		Solyc08g061778	0.703132		Solyc01g090430	0.929031		Solyc10g006720	4.32857		Solyc04g055170	3.11089		Solyc03g115710	4.10071
Solyc10g006710	-3.3599		Solyc01g096900	2.34821		Solyc08g036615	2.08075		Solyc09g011350	5.36599		Solyc11g073120	2.69103		Solyc07g063905	1.8059		Solyc03g025760	4.55178		Solyc12g019080	0.700825		Solyc05g055510	0.929023		Solyc06g076930	4.32085		Solyc01g102680	3.10979		Solyc06g008540	4.09566
Solyc10g076180	-3.35404		Solyc07g025380	2.34783		Solyc01g079610	2.08018		Solyc02g094755	5.36498		Solyc01g100920	2.68574		Solyc09g090557	1.80525		Solyc07g064870	4.54513		Solyc07g045470	0.699238		Solyc04g076940	0.928836		Solyc03g031980	4.31939		Solyc03g117130	3.1043		Solyc07g052650	4.09551
Solyc01g067300	-3.34983		Solyc02g062700	2.34677		Solyc11g020890	2.07868		Solyc05g018310	5.36498		Solyc09g059650	2.68136		Solyc03g118480	1.80448		Solyc12g010980	4.54279		Solyc06g005500	0.699078		Solyc02g086915	0.9286		Solyc05g014390	4.31488		Solyc11g012420	3.10329		Solyc09g065440	4.0906
Solyc09g089530	-3.3418		Solyc04g079530	2.34444		Solyc01g006160	2.0774		Solyc07g045270	5.36498		Solyc04g079470	2.6803		Solyc12g056950	1.80438		Solyc01g099620	4.53819		Solyc05g005700	0.694793		Solyc11g008100	0.927716		Solyc04g009900	4.31241		Solyc03g013160	3.10041		Solyc07g041000	4.08965
Solyc12g096810	-3.33612		Solyc08g081380	2.34336		Solyc08g074970	2.07666		Solyc10g007800	5.36498		Solyc01g104620	2.68007		Solyc03g096760	1.804		Solyc12g010990	4.53475		Solyc11g045310	0.692583		Solyc03g112060	0.927263		Solyc03g096040	4.31097		Solyc10g074440	3.09665		Solyc03g117870	4.08826
Solyc02g062500	-3.33083		Solyc11g068980	2.34335		Solyc01g099630	2.07327		Solyc08g022170	5.36459		Solyc01g005410	2.67625		Solyc06g084390	1.80159		Solyc10g005550	4.53348		Solyc03g121840	0.69185		Solyc01g105560	0.927165		Solyc10g080050	4.30883		Solyc01g094910	3.09535		Solyc02g083880	4.08711
Solyc08g068680	-3.3153		Solyc11g007740	2.34181		Solyc09g082230	2.07207		Solyc08g078695	5.3625		Solyc03g082620	2.67536		Solyc02g093720	1.80057		Solyc10g080400	4.53018		Solyc02g014455	0.691277		Solyc12g010940	0.925739		Solyc06g082440	4.30739		Solyc01g096740	3.09456		Solyc07g056280	4.08504
Solyc10g075090	-3.31526		Solyc04g057993	2.3418		Solyc06g075690	2.07028		Solyc12g005340	5.35981		Solyc11g070150	2.67514		Solyc04g007820	1.8001		Solyc08g080560	4.5301		Solyc01g105970	0.689845		Solyc07g021620	0.925156		Solyc06g011350	4.30455		Solyc04g009640	3.09377		Solyc10g083400	4.08402
Solyc01g105450	-3.31415		Solyc03g033610	2.34031		Solyc08g080960	2.06901		Solyc12g042730	5.35872		Solyc01g087620	2.67478		Solyc12g056200	1.79857		Solyc06g071240	4.52228		Solyc03g043750	0.689516		Solyc03g121230	0.925021		Solyc06g069570	4.29546		Solyc11g015897	3.08721		Solyc03g120600	4.08361
Solyc12g036470	-3.2827		Solyc01g103530	2.34007		Solyc03g112820	2.06873		Solyc02g090410	5.35697		Solyc08g078207	2.67442		Solyc04g016230	1.79805		Solyc01g109920	4.5183		Solyc03g093880	0.688975		Solyc10g079770	0.924791		Solyc05g053620	4.29431		Solyc01g008620	3.08593		Solyc10g078495	4.08112
Solyc12g042890	-3.27551		Solyc10g079595	2.33964		Solyc10g011820	2.06867		Solyc07g007580	5.3485		Solyc12g015880	2.67276		Solyc10g008270	1.7974		Solyc12g005940	4.51547		Solyc08g006150	0.686768		Solyc06g005410	0.924322		Solyc08g069065	4.28591		Solyc06g036420	3.08562		Solyc01g105435	4.07734
Solyc02g068470	-3.27066		Solyc08g007570	2.33921		Solyc07g041245	2.06834		Solyc03g093370	5.34731		Solyc06g082170	2.6654		Solyc05g046110	1.7957		Solyc03g097840	4.51437		Solyc11g066040	0.686343		Solyc03g005130	0.923658		Solyc02g080920	4.28453		Solyc04g056310	3.08261		Solyc06g008550	4.07145
Solyc11g017280	-3.24578		Solyc03g112750	2.33835		Solyc01g100570	2.06741		Solyc04g039830	5.34731		Solyc03g082410	2.65967		Solyc06g051930	1.7945		Solyc10g079390	4.50843		Solyc07g064690	0.683751		Solyc10g084990	0.922371		Solyc03g118450	4.27777		Solyc03g113970	3.08072		Solyc06g059860	4.0666
Solyc04g074680	-3.21536		Solyc09g091650	2.33788		Solyc01g099410	2.06702		Solyc09g082300	5.34731		Solyc11g012680	2.65771		Solyc11g010930	1.79192		Solyc02g005430	4.50712		Solyc03g116110	0.683396		Solyc07g065320	0.922338		Solyc02g090820	4.25703		Solyc09g010690	3.07168		Solyc03g007230	4.06581
Solyc03g115770	-3.21104		Solyc06g084430	2.33759		Solyc01g088600	2.06594		Solyc12g096840	5.34731		Solyc04g011750	2.6571		Solyc06g051320	1.79166		Solyc00g117450	4.50234		Solyc09g097980	0.681365		Solyc10g084760	0.922087		Solyc08g066770	4.25395		Solyc02g076710	3.06941		Solyc11g011240	4.06413
Solyc02g063250	-3.21061		Solyc01g097760	2.33729		Solyc03g111230	2.06581		Solyc06g072335	5.34188		Solyc08g008087	2.65579		Solyc10g086180	1.79115		Solyc02g081570	4.49931		Solyc10g081480	0.681189		Solyc04g050140	0.921218		Solyc04g080660	4.25311		Solyc02g031780	3.06854		Solyc02g094190	4.05433
Solyc06g062920	-3.20233		Solyc10g086190	2.3347		Solyc10g086280	2.0652		Solyc07g045000	5.34044		Solyc05g007720	2.65377		Solyc10g076510	1.79056		Solyc01g111970	4.49474		Solyc04g074130	0.680635		Solyc07g040890	0.920327		Solyc01g101180	4.25109		Solyc03g114560	3.068		Solyc06g053930	4.05406
Solyc01g008497	-3.19924		Solyc08g008590	2.33395		Solyc03g117080	2.06281		Solyc10g005320	5.33286		Solyc11g068710	2.65167		Solyc10g074920	1.78982		Solyc03g082640	4.49019		Solyc01g103670	0.679857		Solyc11g011400	0.919229		Solyc03g083010	4.24918		Solyc01g067620	3.06606		Solyc08g008610	4.05399
Solyc01g096510	-3.19767		Solyc03g113450	2.33389		Solyc10g008910	2.06274		Solyc09g010980	5.3269		Solyc01g009680	2.65152		Solyc06g008590	1.78881		Solyc01g090870	4.48809		Solyc03g115330	0.678541		Solyc04g007810	0.919046		Solyc02g071365	4.24834		Solyc03g120260	3.06525		Solyc05g051550	4.05339
Solyc12g089130	-3.19615		Solyc01g094750	2.33355		Solyc06g072690	2.06232		Solyc12g099730	5.32453		Solyc12g088430	2.65092		Solyc11g045150	1.78813		Solyc01g090630	4.48679		Solyc02g072520	0.676526		Solyc12g088970	0.918895		Solyc12g096920	4.24597		Solyc02g076920	3.06035		Solyc09g098510	4.05177
Solyc07g007760	-3.19109		Solyc12g055970	2.33279		Solyc06g074310	2.06187		Solyc06g009280	5.31461		Solyc04g016230	2.65036		Solyc06g053830	1.78773		Solyc09g007940	4.48533		Solyc04g009200	0.673451		Solyc01g098400	0.918624		Solyc06g063345	4.24404		Solyc05g010330	3.05631		Solyc05g015460	4.05071
Solyc12g006750	-3.18621		Solyc05g011990	2.33194		Solyc04g079740	2.06155		Solyc11g005930	5.31398		Solyc11g006550	2.64917		Solyc02g093335	1.78705		Solyc02g088180	4.48484		Solyc04g009380	0.673447		Solyc04g080130	0.917177		Solyc04g054150	4.24036		Solyc08g079080	3.056		Solyc00g125275	4.04957
Solyc04g082440	-3.18327		Solyc12g094390	2.33175		Solyc07g043560	2.06045		Solyc02g062300	5.31354		Solyc10g081980	2.64849		Solyc09g083090	1.7865		Solyc03g096540	4.4843		Solyc04g081570	0.670273		Solyc03g025350	0.91624		Solyc06g069660	4.23977		Solyc03g114820	3.05555		Solyc09g065240	4.04887
Solyc01g091160	-3.16885		Solyc04g016380	2.33154		Solyc01g091610	2.0588		Solyc08g008240	5.30231		Solyc03g044180	2.64642		Solyc10g054663	1.78549		Solyc03g118450	4.47653		Solyc11g013240	0.669648		Solyc09g072660	0.916031		Solyc07g055710	4.23145		Solyc03g043870	3.05505		Solyc03g096430	4.0441
Solyc08g080770	-3.16452		Solyc06g072660	2.32895		Solyc06g072120	2.05808		Solyc11g067000	5.29981		Solyc07g064650	2.64426		Solyc00g013155	1.784		Solyc12g088040	4.47495		Solyc07g005790	0.668878		Solyc10g006690	0.915328		Solyc06g051860	4.23		Solyc10g086710	3.05431		Solyc01g091840	4.04341
Solyc05g015060	-3.14799		Solyc11g010260	2.32869		Solyc07g053470	2.05722		Solyc02g063520	5.29975		Solyc03g025180	2.64268		Solyc04g051470	1.7835		Solyc08g083400	4.47467		Solyc02g071870	0.668317		Solyc02g091980	0.914444		Solyc00g110870	4.22825		Solyc11g011210	3.05263		Solyc01g109920	4.03798
Solyc03g025670	-3.14745		Solyc12g056120	2.32852		Solyc03g096190	2.05447		Solyc05g006220	5.29627		Solyc05g051530	2.64263		Solyc11g007410	1.78303		Solyc02g080670	4.47457		Solyc05g054550	0.66815		Solyc06g073980	0.913793		Solyc08g065700	4.22619		Solyc04g073990	3.04881		Solyc06g074640	4.03721
Solyc03g078490	-3.0984		Solyc02g063090	2.32838		Solyc02g071220	2.05345		Solyc03g098530	5.29389		Solyc11g008830	2.64		Solyc11g072230	1.77907		Solyc07g056703	4.47414		Solyc04g075000	0.667564		Solyc04g028580	0.913207		Solyc04g005250	4.22314		Solyc12g005920	3.04159		Solyc07g017980	4.03435
Solyc10g007280	-3.09434		Solyc06g083580	2.32776		Solyc04g063300	2.05072		Solyc11g072920	5.28722		Solyc06g035700	2.63999		Solyc02g090545	1.77812		Solyc11g010740	4.47307		Solyc12g013910	0.664405		Solyc07g065980	0.912438		Solyc06g071890	4.22001		Solyc05g005520	3.03947		Solyc02g038740	4.03431
Solyc04g064880	-3.08979		Solyc10g086500	2.32662		Solyc12g017970	2.0496		Solyc02g087540	5.27528		Solyc11g045150	2.63921		Solyc04g079050	1.77802		Solyc01g105440	4.46141		Solyc01g088690	0.66436		Solyc08g067595	0.911995		Solyc07g005070	4.21574		Solyc02g090410	3.03818		Solyc08g068680	4.03248
Solyc06g006000	-3.08784		Solyc03g116380	2.32659		Solyc10g009100	2.04917		Solyc09g075710	5.27331		Solyc01g095170	2.6373		Solyc01g107590	1.77792		Solyc01g096740	4.45984		Solyc11g044800	0.663376		Solyc07g063880	0.911727		Solyc00g233480	4.21264		Solyc02g093330	3.03665		Solyc04g007670	4.03242
Solyc09g097960	-3.08207		Solyc09g092380	2.32536		Solyc06g073310	2.04908		Solyc12g042590	5.27243		Solyc10g080010	2.63632		Solyc09g089580	1.77676		Solyc03g007230	4.45342		Solyc05g053090	0.663239		Solyc03g094145	0.908929		Solyc11g018777	4.21168		Solyc04g016460	3.03433		Solyc02g069730	4.02999
Solyc02g069250	-3.06465		Solyc03g123700	2.325		Solyc03g118040	2.04858		Solyc07g044870	5.27047		Solyc05g005915	2.63327		Solyc12g005760	1.77672		Solyc06g009280	4.44779		Solyc05g056230	0.663028		Solyc03g036470	0.908471		Solyc03g006700	4.2109		Solyc06g068160	3.02242		Solyc03g007290	4.02721
Solyc02g085590	-3.05666		Solyc12g010930	2.32477		Solyc02g082360	2.04656		Solyc09g031810	5.27047		Solyc07g064870	2.63322		Solyc10g050510	1.77646		Solyc06g073245	4.44756		Solyc02g089930	0.662907		Solyc05g049970	0.907725		Solyc04g081630	4.21086		Solyc10g081570	3.01955		Solyc10g078760	4.02678
Solyc07g045030	-3.05507		Solyc07g053730	2.32415		Solyc03g058160	2.04598		Solyc10g079380	5.27047		Solyc08g068860	2.63029		Solyc02g085450	1.77619		Solyc12g097050	4.44376		Solyc12g100050	0.660362		Solyc06g065000	0.906303		Solyc12g011390	4.20877		Solyc08g005280	3.01576		Solyc12g013830	4.02581
Solyc08g078510	-3.04917		Solyc03g112530	2.32368		Solyc10g006580	2.0452		Solyc12g006110	5.27047		Solyc11g056330	2.62892		Solyc04g081660	1.77472		Solyc03g111100	4.43799		Solyc07g037950	0.660325		Solyc01g067010	0.90601		Solyc08g062490	4.20132		Solyc02g072210	3.01568		Solyc02g067800	4.02307
Solyc01g009700	-3.04107		Solyc07g006990	2.32343		Solyc12g094380	2.04363		Solyc01g096430	5.26911		Solyc02g090980	2.62804		Solyc06g049040	1.77439		Solyc10g085650	4.43534		Solyc09g015120	0.660257		Solyc05g012500	0.904995		Solyc06g053550	4.18944		Solyc04g082590	3.01483		Solyc06g005620	4.01968
Solyc01g097470	-3.02971		Solyc08g007140	2.32236		Solyc06g073370	2.04353		Solyc07g064650	5.25894		Solyc01g107830	2.62748		Solyc00g020000	1.76952		Solyc10g074440	4.43506		Solyc04g078410	0.658429		Solyc02g068820	0.903113		Solyc12g013620	4.18753		Solyc03g033750	3.0148		Solyc12g006050	4.01855
Solyc11g068620	-3.00021		Solyc09g089670	2.32065		Solyc08g075700	2.04236		Solyc03g007890	5.25763		Solyc01g066200	2.62283		Solyc01g007120	1.76485		Solyc09g092590	4.42071		Solyc06g007250	0.658058		Solyc08g007470	0.902602		Solyc06g075480	4.18302		Solyc06g050630	3.01431		Solyc01g007030	4.01606
Solyc01g081310	-2.9977		Solyc06g072690	2.32046		Solyc02g090420	2.0417		Solyc04g012190	5.25724		Solyc00g316530	2.6203		Solyc11g065940	1.76407		Solyc11g031950	4.41566		Solyc06g074940	0.655859		Solyc02g014187	0.902182		Solyc06g036420	4.18095		Solyc08g016720	3.00788		Solyc12g013665	4.01531
Solyc08g078207	-2.99401		Solyc01g068130	2.31921		Solyc11g011860	2.0402		Solyc11g073110	5.25195		Solyc02g090545	2.61875		Solyc07g052770	1.76324		Solyc06g074990	4.41457		Solyc04g082160	0.655832		Solyc07g055490	0.901722		Solyc03g070380	4.18043		Solyc09g064820	3.0066		Solyc07g052135	4.01073
Solyc07g007250	-2.98923		Solyc05g015950	2.31877		Solyc10g083290	2.03903		Solyc03g121100	5.2519		Solyc03g114360	2.61673		Solyc03g119910	1.76216		Solyc03g119550	4.41292		Solyc03g117020	0.65389		Solyc02g089720	0.901599		Solyc08g007920	4.18025		Solyc12g017430	3.00535		Solyc07g065160	4.01008
Solyc09g011590	-2.97769		Solyc09g091740	2.31664		Solyc01g056940	2.03869		Solyc10g055800	5.25179		Solyc10g006130	2.61631		Solyc03g112010	1.76142		Solyc08g081810	4.40357		Solyc06g071680	0.653845		Solyc03g007510	0.901494		Solyc03g019690	4.17807		Solyc10g085650	3.00485		Solyc12g088640	4.00923
Solyc08g067160	-2.96224		Solyc08g067840	2.31654		Solyc11g008970	2.03747		Solyc01g111250	5.24858		Solyc05g007630	2.61457		Solyc01g099340	1.75811		Solyc02g037500	4.39358		Solyc01g113620	0.64791		Solyc06g011530	0.901446		Solyc02g088303	4.17781		Solyc09g058980	3.00297		Solyc01g081310	4.00882
Solyc01g009680	-2.95808		Solyc06g083820	2.31569		Solyc01g010540	2.03581		Solyc10g017570	5.23949		Solyc03g112700	2.6114		Solyc04g079880	1.75509		Solyc03g118190	4.38053		Solyc07g049360	0.644509		Solyc02g082660	0.900758		Solyc03g025260	4.17707		Solyc06g059860	3.00258		Solyc05g005700	4.00562
Solyc12g013960	-2.95642		Solyc03g019780	2.31413		Solyc01g095480	2.03052		Solyc12g099870	5.23885		Solyc08g016310	2.61088		Solyc01g105497	1.75413		Solyc12g005310	4.3796		Solyc07g017510	0.644431		Solyc11g013830	0.900017		Solyc08g079700	4.17658		Solyc06g076020	3.00247		Solyc09g007860	4.00425
Solyc03g116700	-2.9516		Solyc12g010800	2.31096		Solyc12g056960	2.03038		Solyc06g035620	5.2297		Solyc11g010850	2.60922		Solyc01g100910	1.75252		Solyc07g065290	4.37427		Solyc04g008790	0.644303		Solyc08g005420	0.899533		Solyc03g114820	4.17631		Solyc03g113540	3.00196		Solyc04g007630	4.00201
Solyc11g011210	-2.94634		Solyc06g053620	2.31091		Solyc05g054480	2.02892		Solyc06g076320	5.22795		Solyc06g075690	2.6087		Solyc08g016670	1.75107		Solyc02g093310	4.37378		Solyc08g067960	0.644151		Solyc03g044097	0.898137		Solyc06g066490	4.17302		Solyc07g053420	3.00081		Solyc09g092590	3.99857
Solyc06g005813	-2.92758		Solyc01g107580	2.30999		Solyc04g078470	2.02877		Solyc03g115870	5.22731		Solyc11g006460	2.60617		Solyc05g009270	1.75011		Solyc12g055730	4.37048		Solyc06g053480	0.641505		Solyc02g076830	0.897632		Solyc09g009985	4.16999		Solyc12g011030	2.99937		Solyc11g006570	3.99467
Solyc06g075780	-2.92311		Solyc01g079410	2.30881		Solyc11g017290	2.02593		Solyc06g075570	5.22688		Solyc07g043230	2.60609		Solyc02g076800	1.74694		Solyc01g103070	4.37039		Solyc10g009000	0.641099		Solyc07g017530	0.897486		Solyc07g006090	4.16608		Solyc11g067170	2.99769		Solyc11g007980	3.994
Solyc09g074280	-2.92192		Solyc02g092215	2.30803		Solyc01g066610	2.02437		Solyc05g008310	5.2233		Solyc05g053400	2.6059		Solyc01g080460	1.74694		Solyc08g081630	4.36907		Solyc11g005030	0.639787		Solyc07g066550	0.896843		Solyc07g042550	4.16539		Solyc03g116700	2.99729		Solyc06g074995	3.99397
Solyc10g055740	-2.9201		Solyc03g115360	2.30764		Solyc01g111660	2.02294		Solyc03g044900	5.22038		Solyc01g008130	2.60474		Solyc06g069490	1.7459		Solyc03g083370	4.36793		Solyc11g017460	0.639339		Solyc07g055220	0.896572		Solyc02g092285	4.16474		Solyc02g078500	2.9967		Solyc02g083850	3.99054
Solyc11g006740	-2.90455		Solyc08g075090	2.30596		Solyc03g119360	2.02293		Solyc10g062160	5.21675		Solyc07g062310	2.60037		Solyc11g066070	1.74376		Solyc03g031870	4.36729		Solyc01g105140	0.632041		Solyc11g056620	0.896172		Solyc04g079360	4.16448		Solyc06g007610	2.99559		Solyc09g065420	3.98892
Solyc12g013530	-2.90308		Solyc11g010350	2.30502		Solyc02g091170	2.02267		Solyc01g096930	5.21633		Solyc03g116335	2.59597		Solyc11g017470	1.74146		Solyc11g019910	4.3662		Solyc01g057780	0.630288		Solyc01g068410	0.894757		Solyc12g100260	4.16176		Solyc06g072335	2.99352		Solyc03g082640	3.98807
Solyc07g008280	-2.89864		Solyc11g006250	2.30499		Solyc12g011400	2.02241		Solyc10g050880	5.21583		Solyc12g006630	2.59342		Solyc10g007900	1.74104		Solyc09g091730	4.36492		Solyc12g099360	0.630279		Solyc02g068550	0.894236		Solyc08g078087	4.15932		Solyc06g063090	2.99231		Solyc09g008560	3.98727
Solyc02g061770	-2.89718		Solyc01g095680	2.30499		Solyc11g066130	2.02232		Solyc05g041870	5.21408		Solyc07g049560	2.59184		Solyc07g007660	1.73972		Solyc12g017430	4.36448		Solyc02g079380	0.629662		Solyc01g109700	0.893671		Solyc02g032950	4.15645		Solyc12g096940	2.98753		Solyc11g072930	3.98494
Solyc01g099190	-2.89649		Solyc02g072105	2.30463		Solyc07g008530	2.01988		Solyc08g082440	5.21115		Solyc07g051940	2.58709		Solyc07g047960	1.7394		Solyc10g083400	4.36264		Solyc12g042950	0.626535		Solyc03g006100	0.892666		Solyc03g033790	4.15407		Solyc03g114190	2.98443		Solyc08g078207	3.98242
Solyc10g081980	-2.89582		Solyc03g119040	2.30262		Solyc07g045510	2.01914		Solyc02g077390	5.2043		Solyc05g023775	2.58535		Solyc05g051660	1.73866		Solyc08g005280	4.35839		Solyc01g106570	0.625255		Solyc09g064780	0.892135		Solyc09g009980	4.153		Solyc07g042460	2.98249		Solyc06g062800	3.97499
Solyc12g100270	-2.89337		Solyc07g056400	2.30069		Solyc05g012190	2.01906		Solyc03g119475	5.19714		Solyc03g006490	2.58407		Solyc10g011660	1.73809		Solyc08g082890	4.35762		Solyc07g053150	0.624388		Solyc10g009120	0.891717		Solyc08g068770	4.15179		Solyc12g042380	2.9823		Solyc09g009980	3.97039
Solyc03g098740	-2.88307		Solyc09g075290	2.29958		Solyc04g054290	2.01607		Solyc09g075400	5.1916		Solyc02g090560	2.58112		Solyc06g071320	1.73558		Solyc12g005730	4.35711		Solyc08g078203	0.623862		Solyc02g093970	0.891056		Solyc06g075470	4.14728		Solyc02g083850	2.97959		Solyc12g045020	3.96852
Solyc07g065410	-2.85831		Solyc10g084840	2.29727		Solyc09g009030	2.01547		Solyc01g096435	5.17681		Solyc00g136560	2.57818		Solyc11g045430	1.73551		Solyc09g084460	4.35576		Solyc02g070550	0.621308		Solyc04g017690	0.890569		Solyc01g006565	4.14618		Solyc04g074740	2.97831		Solyc08g078087	3.96038
Solyc05g051480	-2.85379		Solyc01g096440	2.29723		Solyc02g069170	2.01524		Solyc02g071220	5.17479		Solyc08g077170	2.57739		Solyc08g067620	1.73364		Solyc06g070990	4.35473		Solyc10g076810	0.620792		Solyc02g071870	0.889829		Solyc06g050810	4.14459		Solyc02g093310	2.97788		Solyc06g061170	3.95302
Solyc03g005330	-2.8486		Solyc06g052020	2.29435		Solyc08g016180	2.01404		Solyc09g073040	5.17135		Solyc12g013620	2.57646		Solyc03g115370	1.73255		Solyc05g039950	4.35394		Solyc02g030230	0.616963		Solyc10g007030	0.888996		Solyc02g064830	4.14151		Solyc02g084117	2.97758		Solyc01g005800	3.95214
Solyc02g069690	-2.84273		Solyc06g005140	2.29312		Solyc02g087540	2.01279		Solyc05g009110	5.17051		Solyc03g034010	2.57624		Solyc07g056320	1.73217		Solyc03g078490	4.35038		Solyc03g034180	0.614121		Solyc04g014510	0.887624		Solyc01g008500	4.13395		Solyc10g079210	2.97599		Solyc08g036505	3.94966
Solyc05g009180	-2.81969		Solyc03g005690	2.29299		Solyc02g021400	2.01159		Solyc11g010390	5.17017		Solyc01g079200	2.57377		Solyc06g075550	1.73189		Solyc02g077580	4.34868		Solyc07g064270	0.613893		Solyc06g073970	0.88752		Solyc04g055260	4.12993		Solyc08g081555	2.97518		Solyc06g076550	3.94536
Solyc09g061840	-2.81706		Solyc11g020890	2.29276		Solyc06g072600	2.01109		Solyc02g082890	5.16174		Solyc08g061890	2.57331		Solyc02g090930	1.73136		Solyc12g098580	4.34829		Solyc10g086650	0.613167		Solyc03g043850	0.885979		Solyc04g077295	4.12915		Solyc10g083230	2.97332		Solyc12g009130	3.94367
Solyc09g090970	-2.81365		Solyc04g015620	2.2923		Solyc04g076330	2.01039		Solyc04g079350	5.16023		Solyc04g054760	2.57323		Solyc01g102300	1.73054		Solyc06g074680	4.34652		Solyc06g065500	0.612423		Solyc06g011370	0.885887		Solyc11g030730	4.12567		Solyc03g082640	2.97331		Solyc05g010330	3.94251
Solyc02g087890	-2.81303		Solyc03g063160	2.29222		Solyc03g006050	2.00932		Solyc03g115610	5.1599		Solyc05g051580	2.573		Solyc04g077850	1.72606		Solyc06g007420	4.34079		Solyc12g056110	0.61184		Solyc02g079220	0.885815		Solyc01g005800	4.12491		Solyc01g103990	2.97319		Solyc07g055490	3.94234
Solyc02g062550	-2.8098		Solyc07g052207	2.28925		Solyc10g084540	2.00931		Solyc08g083115	5.15932		Solyc01g094170	2.57294		Solyc08g006530	1.72503		Solyc03g111280	4.3359		Solyc05g006650	0.61082		Solyc08g078470	0.885687		Solyc10g083230	4.12075		Solyc07g009175	2.97119		Solyc06g084370	3.93944
Solyc02g077370	-2.80092		Solyc10g078340	2.28895		Solyc08g079090	2.00906		Solyc12g010710	5.15188		Solyc01g109710	2.57225		Solyc02g064980	1.72352		Solyc02g083860	4.33344		Solyc03g019670	0.610605		Solyc12g009160	0.883464		Solyc04g074950	4.11526		Solyc05g009120	2.96649		Solyc12g042830	3.9392
Solyc05g055870	-2.78793		Solyc12g049030	2.2884		Solyc03g079930	2.00894		Solyc06g074550	5.14968		Solyc05g043217	2.57214		Solyc06g066590	1.72007		Solyc06g054520	4.33245		Solyc02g076810	0.608065		Solyc09g057580	0.883094		Solyc01g109120	4.11002		Solyc06g063345	2.96372		Solyc06g082530	3.93669
Solyc11g012590	-2.78746		Solyc05g010620	2.28702		Solyc01g086730	2.00859		Solyc03g044830	5.14903		Solyc07g044750	2.57189		Solyc09g009490	1.71907		Solyc07g005110	4.3302		Solyc03g082367	0.608062		Solyc01g067890	0.882394		Solyc10g005450	4.10956		Solyc04g005100	2.96209		Solyc04g008480	3.93656
Solyc04g079470	-2.76693		Solyc04g012060	2.28646		Solyc09g007430	2.00838		Solyc01g057475	5.14686		Solyc01g067440	2.57066		Solyc01g104770	1.71845		Solyc12g056960	4.32904		Solyc08g022060	0.605249		Solyc03g044160	0.879124		Solyc09g089780	4.10721		Solyc06g065550	2.96093		Solyc02g069300	3.93507
Solyc12g036325	-2.76425		Solyc03g113610	2.28108		Solyc05g055640	2.00701		Solyc01g109920	5.14569		Solyc10g005480	2.56926		Solyc02g067850	1.71817		Solyc09g065800	4.32885		Solyc11g033270	0.60524		Solyc01g010650	0.874766		Solyc03g032090	4.1069		Solyc03g020040	2.95666		Solyc01g090120	3.93198
Solyc01g006950	-2.76214		Solyc02g022830	2.28098		Solyc02g014310	2.0069		Solyc07g006800	5.14308		Solyc07g053000	2.56267		Solyc11g008630	1.71812		Solyc03g118940	4.32819		Solyc01g087530	0.603312		Solyc05g005650	0.873365		Solyc01g007010	4.10448		Solyc03g097420	2.95476		Solyc04g054950	3.93037
Solyc01g099160	-2.75523		Solyc11g072840	2.28082		Solyc01g089850	2.00519		Solyc01g007780	5.1425		Solyc03g013320	2.56059		Solyc10g062160	1.71614		Solyc11g064800	4.32553		Solyc09g090690	0.602218		Solyc03g006730	0.873252		Solyc07g054330	4.10381		Solyc09g008560	2.94784		Solyc01g007040	3.92518
Solyc02g086270	-2.75457		Solyc10g086650	2.27963		Solyc03g121640	2.00514		Solyc04g054250	5.14183		Solyc03g119340	2.56054		Solyc02g071020	1.71318		Solyc07g045320	4.32206		Solyc01g111510	0.600748		Solyc11g006180	0.871851		Solyc06g009280	4.1014		Solyc06g070960	2.94555		Solyc03g117330	3.92451
Solyc04g005410	-2.75078		Solyc03g121330	2.27945		Solyc06g069890	2.00388		Solyc00g013155	5.1325		Solyc03g033840	2.55923		Solyc03g078360	1.71312		Solyc04g079890	4.32115		Solyc04g015970	0.599069		Solyc03g006720	0.870631		Solyc03g007200	4.10029		Solyc04g051690	2.94065		Solyc06g054520	3.92291
Solyc10g083690	-2.74688		Solyc10g007320	2.27722		Solyc06g062420	2.00245		Solyc06g005755	5.13245		Solyc01g005750	2.55378		Solyc03g123370	1.71269		Solyc03g044850	4.30873		Solyc08g078870	0.598334		Solyc03g123700	0.869943		Solyc03g079980	4.09305		Solyc03g117210	2.93774		Solyc01g111820	3.92168
Solyc03g111100	-2.73994		Solyc01g073640	2.27693		Solyc05g007560	2.00218		Solyc02g038707	5.12961		Solyc08g016150	2.55291		Solyc01g108020	1.71195		Solyc04g040130	4.30293		Solyc11g062430	0.596128		Solyc01g099340	0.869724		Solyc07g043550	4.08716		Solyc08g068680	2.93283		Solyc06g069565	3.92126
Solyc09g074270	-2.73683		Solyc10g074680	2.27669		Solyc07g042490	2.00126		Solyc03g043700	5.12899		Solyc08g007230	2.55191		Solyc05g012110	1.71127		Solyc10g055810	4.30142		Solyc09g090110	0.595886		Solyc12g089000	0.86918		Solyc09g007030	4.08613		Solyc09g089780	2.93171		Solyc08g016415	3.92098
Solyc02g084980	-2.73042		Solyc06g082880	2.27355		Solyc12g008720	2.00079		Solyc02g082870	5.12619		Solyc08g036620	2.551		Solyc02g082763	1.71087		Solyc03g025810	4.30079		Solyc06g073380	0.593287		Solyc01g100210	0.869124		Solyc10g086500	4.08521		Solyc02g092090	2.92653		Solyc09g072810	3.91724
Solyc12g007050	-2.71828		Solyc01g005250	2.27222		Solyc06g084230	2.00052		Solyc12g057160	5.12323		Solyc06g053260	2.5491		Solyc07g041620	1.70976		Solyc06g083130	4.29993		Solyc02g081890	0.592811		Solyc08g077530	0.86899		Solyc03g005480	4.08213		Solyc01g079940	2.92645		Solyc03g025640	3.91706
Solyc03g033790	-2.71432		Solyc01g005240	2.271		Solyc05g023680	2.00049		Solyc11g073010	5.12183		Solyc02g079710	2.54751		Solyc02g077080	1.70773		Solyc10g086490	4.29557		Solyc04g074230	0.590998		Solyc05g005150	0.868576		Solyc11g010850	4.06875		Solyc06g033860	2.92477		Solyc06g073830	3.91595
Solyc07g064650	-2.71195		Solyc03g097020	2.27		Solyc03g118510	2.00026		Solyc08g007460	5.11852		Solyc06g066520	2.54738		Solyc08g082610	1.70752		Solyc03g111690	4.2955		Solyc08g078250	0.589821		Solyc09g064940	0.868555		Solyc04g016470	4.06829		Solyc02g022850	2.91962		Solyc08g081850	3.91584
Solyc02g089460	-2.70481		Solyc08g036615	2.26851		Solyc10g047300	1.99915		Solyc02g084840	5.1095		Solyc02g061770	2.54592		Solyc01g067020	1.70633		Solyc04g005610	4.29537		Solyc06g066050	0.58515		Solyc01g109600	0.865465		Solyc01g107790	4.06404		Solyc12g097000	2.91869		Solyc09g061793	3.91226
Solyc07g006570	-2.70255		Solyc01g056940	2.2685		Solyc09g061710	1.99889		Solyc07g020870	5.10796		Solyc02g077420	2.54578		Solyc02g091080	1.70468		Solyc05g051890	4.29304		Solyc12g014410	0.584965		Solyc02g086570	0.865169		Solyc03g031870	4.06214		Solyc05g005290	2.91467		Solyc10g086690	3.91006
Solyc07g053890	-2.69609		Solyc02g079000	2.26768		Solyc09g092440	1.9981		Solyc05g008050	5.1078		Solyc10g006750	2.54333		Solyc06g074030	1.70101		Solyc01g058720	4.29169		Solyc03g026010	0.582655		Solyc11g045520	0.865075		Solyc03g112700	4.06151		Solyc02g082900	2.91465		Solyc03g121340	3.90284
Solyc08g029000	-2.69511		Solyc03g007970	2.26704		Solyc12g005250	1.99507		Solyc08g013970	5.09907		Solyc06g051090	2.54315		Solyc03g097960	1.70096		Solyc12g088330	4.28595		Solyc01g105340	0.582599		Solyc11g028170	0.864778		Solyc08g081540	4.05479		Solyc12g088040	2.91166		Solyc10g049280	3.90032
Solyc05g016310	-2.69268		Solyc03g112075	2.2668		Solyc05g054990	1.99359		Solyc06g082430	5.09752		Solyc07g053550	2.54038		Solyc08g036520	1.70081		Solyc12g010170	4.28369		Solyc10g051130	0.58114		Solyc02g087520	0.864175		Solyc12g010940	4.05373		Solyc02g090490	2.90737		Solyc03g006730	3.89885
Solyc06g051190	-2.69111		Solyc09g066430	2.26629		Solyc06g048730	1.99358		Solyc07g005090	5.08806		Solyc04g071615	2.5394		Solyc08g006520	1.70015		Solyc04g081870	4.28147		Solyc10g024470	0.578536		Solyc11g071205	0.863877		Solyc06g008920	4.05195		Solyc09g091030	2.90637		Solyc04g040090	3.89867
Solyc11g072470	-2.68854		Solyc05g015850	2.2651		Solyc07g054460	1.99216		Solyc01g100100	5.08522		Solyc03g083480	2.53799		Solyc07g007140	1.70005		Solyc02g092580	4.28094		Solyc12g026420	0.576994		Solyc04g080705	0.863791		Solyc08g066210	4.04692		Solyc03g116470	2.90329		Solyc02g078680	3.89781
Solyc09g075820	-2.68649		Solyc07g006170	2.26411		Solyc05g006800	1.99012		Solyc05g010120	5.08343		Solyc06g082780	2.53474		Solyc02g091650	1.69946		Solyc04g007140	4.28014		Solyc11g005550	0.575754		Solyc05g013440	0.863481		Solyc04g048900	4.04336		Solyc03g111760	2.90205		Solyc08g005280	3.89761
Solyc03g120260	-2.68644		Solyc01g109430	2.2632		Solyc08g081530	1.98985		Solyc05g025687	5.0829		Solyc01g103990	2.53372		Solyc05g015060	1.69786		Solyc04g007050	4.27913		Solyc05g043430	0.572721		Solyc06g054470	0.86269		Solyc06g083500	4.0421		Solyc01g104740	2.90011		Solyc10g055800	3.89753
Solyc02g072447	-2.68096		Solyc06g053625	2.26292		Solyc11g010200	1.98981		Solyc05g016060	5.08088		Solyc11g072660	2.53348		Solyc02g077420	1.69658		Solyc04g055170	4.27881		Solyc04g081400	0.571892		Solyc01g104525	0.857915		Solyc12g036793	4.03753		Solyc08g078710	2.89966		Solyc06g050440	3.89583
Solyc11g040340	-2.6626		Solyc07g055690	2.26177		Solyc02g077650	1.98961		Solyc08g082050	5.07304		Solyc02g062463	2.53038		Solyc03g120650	1.69601		Solyc01g100750	4.26767		Solyc11g011980	0.568668		Solyc12g010430	0.856616		Solyc03g006770	4.03711		Solyc01g066613	2.89739		Solyc04g078660	3.89259
Solyc09g084465	-2.65276		Solyc04g008810	2.26075		Solyc02g081910	1.98927		Solyc11g006910	5.0728		Solyc05g005260	2.52789		Solyc06g024245	1.69276		Solyc03g043870	4.26719		Solyc11g045120	0.568193		Solyc05g050280	0.855784		Solyc04g078450	4.03366		Solyc09g074210	2.89701		Solyc02g090560	3.89097
Solyc04g077990	-2.64459		Solyc08g006890	2.26038		Solyc02g077370	1.98705		Solyc07g064870	5.06839		Solyc05g009340	2.52547		Solyc10g084410	1.69248		Solyc04g014770	4.26591		Solyc04g005860	0.565821		Solyc06g005500	0.855693		Solyc09g089680	4.03028		Solyc06g061170	2.89651		Solyc03g007695	3.88485
Solyc12g014110	-2.6378		Solyc04g026100	2.25935		Solyc01g100110	1.9865		Solyc02g082950	5.06795		Solyc02g076930	2.52452		Solyc06g073050	1.69191		Solyc02g067800	4.26129		Solyc10g084930	0.56363		Solyc03g059260	0.853186		Solyc04g079210	4.02825		Solyc02g087210	2.89549		Solyc10g050160	3.88266
Solyc08g067620	-2.6097		Solyc05g009820	2.25896		Solyc04g014720	1.98638		Solyc03g093080	5.06475		Solyc08g075360	2.52147		Solyc01g108035	1.69122		Solyc01g005800	4.26073		Solyc03g113660	0.562145		Solyc12g010710	0.850836		Solyc07g042230	4.01933		Solyc06g073990	2.89505		Solyc06g010100	3.88211
Solyc03g123540	-2.59715		Solyc07g017540	2.25888		Solyc02g092830	1.98625		Solyc12g049030	5.06469		Solyc06g051930	2.52006		Solyc06g084320	1.6912		Solyc07g041940	4.25563		Solyc04g071730	0.561816		Solyc07g055690	0.849924		Solyc05g010120	4.01893		Solyc05g016690	2.89213		Solyc02g031790	3.87752
Solyc06g061230	-2.58005		Solyc05g015955	2.25886		Solyc03g119990	1.98585		Solyc02g021220	5.05677		Solyc06g053610	2.51361		Solyc08g005540	1.68904		Solyc12g098500	4.24894		Solyc07g052570	0.559992		Solyc11g067260	0.849921		Solyc09g091040	4.01115		Solyc03g123680	2.88946		Solyc03g006210	3.87658
Solyc03g120420	-2.57814		Solyc11g008970	2.2578		Solyc07g049550	1.98532		Solyc05g005700	5.0565		Solyc03g026370	2.51322		Solyc08g079780	1.68869		Solyc12g096730	4.24735		Solyc02g078470	0.559775		Solyc05g054650	0.848996		Solyc06g005520	4.01081		Solyc07g045145	2.88941		Solyc01g101050	3.8746
Solyc01g014840	-2.57157		Solyc06g053850	2.25747		Solyc11g012110	1.98489		Solyc04g077580	5.05371		Solyc02g084740	2.51284		Solyc01g095170	1.68846		Solyc10g008700	4.24503		Solyc07g042590	0.559702		Solyc03g114660	0.848911		Solyc09g090710	4.00418		Solyc08g076730	2.88801		Solyc06g007650	3.87037
Solyc02g069800	-2.56618		Solyc06g074430	2.25719		Solyc01g104370	1.98404		Solyc06g066110	5.0515		Solyc02g084890	2.51193		Solyc12g056780	1.68838		Solyc10g087010	4.24429		Solyc08g079260	0.558553		Solyc08g077900	0.848726		Solyc09g090650	4.00312		Solyc05g051310	2.88674		Solyc10g055810	3.86939
Solyc07g008620	-2.56555		Solyc09g014610	2.25718		Solyc06g065210	1.98399		Solyc02g078900	5.05134		Solyc03g118970	2.51163		Solyc04g076870	1.6881		Solyc09g018460	4.2432		Solyc09g009880	0.558388		Solyc03g019980	0.848279		Solyc12g005290	4.00194		Solyc10g050160	2.88509		Solyc06g048860	3.86687
Solyc10g080570	-2.56538		Solyc02g091640	2.25683		Solyc02g092200	1.98332		Solyc02g079280	5.04023		Solyc09g055765	2.51122		Solyc03g115980	1.68599		Solyc12g096800	4.24135		Solyc08g048450	0.557866		Solyc09g042660	0.846757		Solyc02g087210	3.99938		Solyc01g007955	2.87894		Solyc03g005200	3.86449
Solyc06g053980	-2.55334		Solyc10g085120	2.25484		Solyc07g016150	1.98266		Solyc01g098960	5.03353		Solyc07g042510	2.5112		Solyc07g043400	1.68585		Solyc02g070170	4.23971		Solyc04g028560	0.556895		Solyc11g006900	0.846495		Solyc07g008920	3.99692		Solyc08g075290	2.87846		Solyc03g025760	3.86336
Solyc04g054990	-2.55319		Solyc06g073660	2.25453		Solyc01g066430	1.98228		Solyc11g069680	5.03053		Solyc11g012510	2.51054		Solyc00g013170	1.68568		Solyc07g056280	4.2365		Solyc08g007420	0.553763		Solyc11g045160	0.844486		Solyc01g066710	3.99473		Solyc09g014900	2.87612		Solyc08g078710	3.86296
Solyc07g019670	-2.54449		Solyc04g025650	2.25428		Solyc04g071660	1.98185		Solyc02g087450	5.02742		Solyc08g080290	2.51023		Solyc07g053740	1.68479		Solyc05g051210	4.23556		Solyc05g055800	0.553017		Solyc03g078120	0.844178		Solyc09g011670	3.99471		Solyc09g010210	2.8726		Solyc05g052650	3.86168
Solyc12g045020	-2.52992		Solyc07g047790	2.25221		Solyc05g053680	1.98129		Solyc03g123680	5.02184		Solyc09g010630	2.5042		Solyc01g007030	1.68388		Solyc06g069710	4.23496		Solyc06g005150	0.550722		Solyc04g080390	0.844014		Solyc02g071220	3.99409		Solyc02g091650	2.87226		Solyc01g097420	3.85904
Solyc02g082740	-2.50957		Solyc01g099030	2.25118		Solyc02g079210	1.98055		Solyc01g073670	5.01854		Solyc00g100880	2.50409		Solyc03g123580	1.68353		Solyc12g011030	4.22158		Solyc11g066770	0.55049		Solyc12g014100	0.843946		Solyc02g071700	3.99394		Solyc06g067900	2.87045		Solyc02g037495	3.85706
Solyc01g086660	-2.49566		Solyc01g091220	2.25055		Solyc01g005810	1.98047		Solyc06g074530	5.01804		Solyc10g009190	2.50396		Solyc12g043110	1.6833		Solyc08g081610	4.22131		Solyc06g066330	0.54913		Solyc10g084930	0.843603		Solyc09g090900	3.98847		Solyc05g046110	2.86945		Solyc10g079390	3.85685
Solyc04g063210	-2.49095		Solyc11g062440	2.24849		Solyc01g094540	1.979		Solyc08g068770	5.01466		Solyc08g068150	2.5037		Solyc10g085830	1.68318		Solyc01g005160	4.2161		Solyc12g089000	0.548369		Solyc01g073780	0.84221		Solyc02g086270	3.98407		Solyc06g071000	2.86923		Solyc05g006220	3.85679
Solyc03g115850	-2.48885		Solyc06g071870	2.24815		Solyc01g098630	1.97762		Solyc04g073950	5.01239		Solyc10g055240	2.50317		Solyc04g079350	1.6826		Solyc06g063345	4.21538		Solyc01g091580	0.548247		Solyc06g069650	0.841484		Solyc03g113130	3.98399		Solyc06g008620	2.8681		Solyc09g011590	3.84315
Solyc01g090840	-2.48818		Solyc08g078720	2.24763		Solyc01g094040	1.97737		Solyc10g038080	5.01088		Solyc00g013160	2.50086		Solyc12g089240	1.67971		Solyc06g083960	4.20561		Solyc05g054365	0.545583		Solyc02g093290	0.840281		Solyc12g056390	3.97623		Solyc08g007430	2.86761		Solyc12g097060	3.84118
Solyc08g080860	-2.48625		Solyc01g110960	2.24749		Solyc11g071960	1.97689		Solyc05g052280	5.00969		Solyc07g042540	2.50067		Solyc01g006790	1.67759		Solyc02g078530	4.19999		Solyc03g123790	0.544443		Solyc08g081385	0.839309		Solyc07g006770	3.97		Solyc01g008130	2.86743		Solyc12g009700	3.84087
Solyc04g078660	-2.48395		Solyc09g008260	2.24531		Solyc02g082500	1.97638		Solyc05g053890	5.00549		Solyc10g077090	2.49938		Solyc03g098020	1.6771		Solyc10g055710	4.19996		Solyc03g044260	0.53624		Solyc04g009850	0.835607		Solyc06g066477	3.96953		Solyc01g008670	2.86712		Solyc03g121350	3.83803
Solyc05g005290	-2.4809		Solyc04g078810	2.24506		Solyc07g062440	1.97618		Solyc01g112307	4.99892		Solyc11g017470	2.49845		Solyc05g051220	1.67594		Solyc03g006210	4.19976		Solyc02g088230	0.53063		Solyc03g112220	0.834663		Solyc03g121420	3.96719		Solyc06g070950	2.86673		Solyc10g081980	3.83651
Solyc08g078695	-2.47148		Solyc12g042520	2.24492		Solyc04g015360	1.97419		Solyc12g099040	4.99888		Solyc01g079880	2.49744		Solyc04g074740	1.67453		Solyc07g008280	4.19918		Solyc05g053260	0.528692		Solyc12g100300	0.834313		Solyc00g154480	3.96665		Solyc11g065910	2.86618		Solyc12g096570	3.83649
Solyc12g010960	-2.46818		Solyc09g013150	2.24343		Solyc03g114370	1.97136		Solyc07g045100	4.99411		Solyc11g072470	2.49419		Solyc11g066680	1.67447		Solyc03g020015	4.19837		Solyc02g083780	0.528392		Solyc06g063260	0.833703		Solyc02g094000	3.96468		Solyc04g016230	2.86598		Solyc02g068680	3.83592
Solyc02g090820	-2.4625		Solyc08g075160	2.24328		Solyc03g112530	1.97058		Solyc02g083360	4.98928		Solyc06g074990	2.49356		Solyc01g099910	1.67434		Solyc06g073220	4.19719		Solyc01g106320	0.52789		Solyc08g065870	0.833393		Solyc09g014610	3.9628		Solyc09g075420	2.86487		Solyc09g091730	3.83549
Solyc02g091650	-2.44803		Solyc10g083310	2.2419		Solyc01g103800	1.96999		Solyc08g068390	4.98728		Solyc01g098140	2.492		Solyc03g082610	1.67376		Solyc10g086180	4.19066		Solyc06g083760	0.527775		Solyc07g008840	0.832732		Solyc02g083930	3.96256		Solyc03g044830	2.86284		Solyc09g082300	3.83259
Solyc01g096320	-2.44474		Solyc06g073790	2.24183		Solyc10g086335	1.9695		Solyc02g094190	4.98702		Solyc06g084760	2.49151		Solyc07g052950	1.67302		Solyc09g091390	4.18791		Solyc08g063000	0.527324		Solyc06g068850	0.832518		Solyc08g007790	3.9589		Solyc12g094460	2.86268		Solyc12g089350	3.83178
Solyc09g083440	-2.4386		Solyc04g074750	2.24163		Solyc05g053100	1.96784		Solyc07g008810	4.98593		Solyc05g006220	2.4912		Solyc08g007770	1.67122		Solyc05g055370	4.18749		Solyc02g027080	0.527295		Solyc10g084745	0.831645		Solyc08g067620	3.95832		Solyc10g007580	2.8619		Solyc06g069710	3.82806
Solyc06g011350	-2.43786		Solyc06g053820	2.24147		Solyc11g005800	1.96761		Solyc11g010250	4.97726		Solyc01g005470	2.48927		Solyc09g014450	1.67076		Solyc10g047810	4.17731		Solyc12g005390	0.524387		Solyc01g087680	0.830731		Solyc05g056170	3.95539		Solyc03g115920	2.86108		Solyc06g072335	3.82718
Solyc08g078140	-2.43762		Solyc03g093700	2.24138		Solyc03g007800	1.96692		Solyc06g069150	4.97623		Solyc11g045460	2.48918		Solyc01g005410	1.6689		Solyc08g007560	4.17564		Solyc11g072010	0.524103		Solyc09g008010	0.828599		Solyc12g007030	3.95152		Solyc01g111820	2.86019		Solyc02g093870	3.82692
Solyc03g120110	-2.42856		Solyc03g120930	2.24112		Solyc06g073680	1.96639		Solyc01g106390	4.97477		Solyc03g019750	2.48798		Solyc10g078530	1.66788		Solyc09g010940	4.1751		Solyc08g082540	0.524037		Solyc03g005650	0.82832		Solyc07g045030	3.94981		Solyc04g005670	2.85972		Solyc11g017390	3.82659
Solyc08g066770	-2.42504		Solyc01g099910	2.23933		Solyc09g059990	1.96454		Solyc06g036290	4.97265		Solyc12g011040	2.48638		Solyc08g068860	1.66724		Solyc01g008300	4.17416		Solyc05g054940	0.523712		Solyc10g061960	0.828295		Solyc01g096930	3.94902		Solyc07g005380	2.85175		Solyc02g080450	3.82355
Solyc08g079870	-2.42161		Solyc06g071880	2.23801		Solyc02g089640	1.96256		Solyc01g102380	4.96904		Solyc10g074740	2.48568		Solyc02g092590	1.66307		Solyc07g055480	4.16734		Solyc09g092140	0.522043		Solyc03g097715	0.82821		Solyc06g069710	3.94837		Solyc12g057140	2.85128		Solyc09g011640	3.82087
Solyc09g007270	-2.42158		Solyc09g008060	2.2375		Solyc07g053730	1.96032		Solyc11g006570	4.9678		Solyc12g088940	2.48348		Solyc05g052520	1.66211		Solyc11g013467	4.16723		Solyc11g064850	0.521751		Solyc07g045510	0.826035		Solyc01g109050	3.94703		Solyc06g084170	2.85054		Solyc05g012180	3.81894
Solyc10g080010	-2.41187		Solyc02g081980	2.23661		Solyc01g081300	1.95959		Solyc03g019820	4.96362		Solyc08g077980	2.48144		Solyc01g111500	1.66074		Solyc02g080450	4.16494		Solyc03g119210	0.521249		Solyc01g111980	0.82589		Solyc01g057910	3.94433		Solyc06g071610	2.84988		Solyc10g075110	3.8189
Solyc12g010710	-2.41143		Solyc11g012520	2.23461		Solyc04g072760	1.95951		Solyc06g060470	4.96285		Solyc08g007210	2.48124		Solyc00g014820	1.65993		Solyc11g030730	4.16472		Solyc01g104685	0.519826		Solyc02g081590	0.825812		Solyc02g076930	3.93891		Solyc03g113080	2.84199		Solyc01g066790	3.81491
Solyc03g044900	-2.40825		Solyc05g010680	2.23429		Solyc09g092240	1.95821		Solyc05g052410	4.95733		Solyc03g119540	2.48076		Solyc02g094400	1.65978		Solyc01g018020	4.16149		Solyc04g056390	0.519097		Solyc04g009630	0.825761		Solyc05g009520	3.92907		Solyc01g109170	2.8404		Solyc12g014430	3.81297
Solyc01g008510	-2.38945		Solyc02g071285	2.23345		Solyc04g082050	1.95749		Solyc09g014990	4.95234		Solyc08g062360	2.47831		Solyc10g085590	1.65864		Solyc06g008620	4.16009		Solyc01g079090	0.518441		Solyc01g107560	0.82404		Solyc02g071970	3.92905		Solyc09g009980	2.83977		Solyc04g005230	3.81105
Solyc03g115610	-2.37494		Solyc02g094390	2.23291		Solyc04g009940	1.95698		Solyc06g066040	4.94545		Solyc07g048120	2.47516		Solyc12g042460	1.65612		Solyc03g113690	4.15975		Solyc05g055160	0.514549		Solyc07g049350	0.823721		Solyc02g079440	3.92806		Solyc12g005750	2.83573		Solyc02g078150	3.81056
Solyc09g005610	-2.36999		Solyc02g082360	2.23201		Solyc04g074300	1.95693		Solyc08g023510	4.94364		Solyc02g084240	2.47317		Solyc01g107780	1.65506		Solyc07g061710	4.15933		Solyc03g062890	0.513614		Solyc07g006970	0.82366		Solyc06g072335	3.92674		Solyc10g085010	2.83431		Solyc05g008640	3.81054
Solyc07g064720	-2.35684		Solyc09g018500	2.23144		Solyc11g007710	1.9568		Solyc05g009420	4.94326		Solyc09g008430	2.47267		Solyc07g064620	1.65381		Solyc12g009850	4.15872		Solyc02g083390	0.512136		Solyc10g078670	0.823467		Solyc06g063110	3.92069		Solyc06g072740	2.83331		Solyc09g084465	3.80646
Solyc03g078360	-2.35612		Solyc06g069890	2.23056		Solyc08g066020	1.95494		Solyc02g091180	4.94209		Solyc12g056590	2.4711		Solyc03g096050	1.65339		Solyc01g107800	4.15846		Solyc01g079950	0.511693		Solyc05g008930	0.823251		Solyc01g094870	3.92044		Solyc03g034150	2.82959		Solyc02g080850	3.80185
Solyc09g010530	-2.3526		Solyc03g114890	2.23052		Solyc02g065555	1.95272		Solyc11g063600	4.93664		Solyc08g067620	2.47034		Solyc09g011270	1.65217		Solyc01g107220	4.15172		Solyc05g013970	0.509946		Solyc04g076780	0.823186		Solyc06g074990	3.91569		Solyc08g080540	2.82862		Solyc03g013170	3.79801
Solyc04g006970	-2.34975		Solyc12g008760	2.22907		Solyc01g095110	1.95227		Solyc03g093130	4.93452		Solyc01g098770	2.46622		Solyc09g007830	1.65191		Solyc03g080150	4.14806		Solyc05g056240	0.50967		Solyc05g056500	0.822356		Solyc03g113540	3.91011		Solyc05g005300	2.82844		Solyc11g013467	3.79517
Solyc04g074000	-2.34924		Solyc11g065760	2.22829		Solyc07g066470	1.95208		Solyc06g053260	4.93149		Solyc02g092750	2.46578		Solyc11g065530	1.65068		Solyc06g069045	4.14725		Solyc05g008420	0.504622		Solyc07g042015	0.821725		Solyc04g071900	3.90873		Solyc01g107100	2.82834		Solyc02g005430	3.79504
Solyc01g091590	-2.34614		Solyc10g086010	2.22822		Solyc02g032970	1.95168		Solyc12g015920	4.92465		Solyc01g008497	2.46544		Solyc09g009380	1.64997		Solyc09g098380	4.14648		Solyc08g081640	0.504179		Solyc10g080020	0.821198		Solyc08g062360	3.90841		Solyc07g055495	2.82699		Solyc04g009870	3.79455
Solyc02g082767	-2.34451		Solyc05g054820	2.22669		Solyc04g072260	1.95129		Solyc04g011750	4.92018		Solyc00g125990	2.46443		Solyc00g022100	1.64886		Solyc06g068530	4.14629		Solyc02g080500	0.499163		Solyc12g096610	0.820999		Solyc06g063210	3.90615		Solyc02g085360	2.82674		Solyc11g066860	3.79158
Solyc05g012180	-2.34325		Solyc07g053470	2.22608		Solyc12g040510	1.95089		Solyc03g081330	4.91373		Solyc02g077080	2.4639		Solyc04g079850	1.64809		Solyc01g059965	4.14447		Solyc06g083350	0.498996		Solyc01g105040	0.820748		Solyc02g087110	3.90586		Solyc03g117310	2.81743		Solyc11g066800	3.78704
Solyc10g009410	-2.34236		Solyc09g009030	2.22607		Solyc04g081580	1.95073		Solyc11g068780	4.90821		Solyc03g119200	2.46327		Solyc02g078380	1.64796		Solyc06g082530	4.14243		Solyc06g073230	0.498699		Solyc05g016310	0.815458		Solyc04g005670	3.90255		Solyc02g069300	2.8153		Solyc07g053070	3.7819
Solyc01g089890	-2.34151		Solyc04g008790	2.22491		Solyc12g009220	1.94724		Solyc12g088180	4.90763		Solyc11g045430	2.46242		Solyc02g089540	1.64716		Solyc02g067760	4.13977		Solyc06g073460	0.498409		Solyc02g086270	0.815165		Solyc09g098160	3.89956		Solyc01g057910	2.81505		Solyc06g068940	3.78113
Solyc04g007380	-2.33885		Solyc12g008610	2.22443		Solyc06g076660	1.94622		Solyc04g008470	4.90662		Solyc10g076740	2.46133		Solyc05g010423	1.64702		Solyc03g120900	4.13511		Solyc09g075440	0.498241		Solyc06g069350	0.814691		Solyc03g044900	3.89762		Solyc02g079290	2.81114		Solyc01g087840	3.77848
Solyc10g048140	-2.32739		Solyc09g008630	2.22439		Solyc06g083780	1.94505		Solyc00g048510	4.90517		Solyc04g077180	2.46045		Solyc01g090340	1.64681		Solyc03g112710	4.13411		Solyc05g050970	0.496396		Solyc10g084250	0.813219		Solyc09g007020	3.89588		Solyc03g046380	2.80961		Solyc04g016230	3.77511
Solyc12g014470	-2.32398		Solyc03g078640	2.22426		Solyc03g006090	1.94318		Solyc01g010430	4.90067		Solyc00g014830	2.45873		Solyc01g102340	1.64649		Solyc06g062800	4.13201		Solyc11g065920	0.495309		Solyc11g017000	0.813066		Solyc04g064870	3.89328		Solyc04g076880	2.80417		Solyc07g006560	3.77219
Solyc02g080890	-2.32071		Solyc10g007440	2.22131		Solyc07g063475	1.94201		Solyc02g082910	4.8992		Solyc12g011090	2.4571		Solyc09g098090	1.6462		Solyc09g007420	4.12575		Solyc09g011030	0.495016		Solyc05g051220	0.812809		Solyc06g009110	3.89188		Solyc10g005360	2.80293		Solyc03g113080	3.76782
Solyc03g005980	-2.31918		Solyc03g113680	2.22114		Solyc04g050730	1.94196		Solyc04g011490	4.89629		Solyc05g056385	2.45068		Solyc09g074630	1.64558		Solyc05g005160	4.12555		Solyc05g052630	0.492006		Solyc01g107415	0.812041		Solyc03g113040	3.89098		Solyc03g113070	2.79818		Solyc12g008500	3.76421
Solyc04g054690	-2.29757		Solyc05g041440	2.21877		Solyc07g009380	1.94137		Solyc11g063540	4.89176		Solyc03g080100	2.44812		Solyc03g119640	1.64389		Solyc05g014270	4.12156		Solyc12g049270	0.491785		Solyc03g033850	0.809216		Solyc11g010210	3.88937		Solyc02g082070	2.79665		Solyc01g009930	3.76365
Solyc03g006400	-2.29396		Solyc04g073990	2.2132		Solyc04g008460	1.93812		Solyc08g074970	4.89124		Solyc07g043510	2.44703		Solyc01g008130	1.64368		Solyc10g079940	4.11492		Solyc11g064790	0.491588		Solyc03g096350	0.807738		Solyc01g108440	3.88861		Solyc09g082240	2.79661		Solyc11g011180	3.76222
Solyc09g057760	-2.28794		Solyc01g099830	2.21311		Solyc03g025520	1.93793		Solyc05g046380	4.89041		Solyc01g010055	2.446		Solyc01g098790	1.64321		Solyc09g009550	4.11349		Solyc11g009080	0.487668		Solyc08g008070	0.80739		Solyc10g017570	3.88484		Solyc09g011620	2.79592		Solyc05g009120	3.75868
Solyc05g005280	-2.28539		Solyc06g075800	2.21223		Solyc07g053480	1.93609		Solyc04g007250	4.8885		Solyc03g112210	2.44579		Solyc09g090445	1.64247		Solyc01g066040	4.11283		Solyc10g006240	0.48327		Solyc04g005425	0.806697		Solyc04g064710	3.88405		Solyc07g053890	2.79515		Solyc12g013640	3.7583
Solyc01g087070	-2.28439		Solyc04g078140	2.21203		Solyc11g065980	1.93443		Solyc01g007955	4.88499		Solyc08g082610	2.4454		Solyc00g171810	1.64144		Solyc07g049530	4.1122		Solyc08g069100	0.482217		Solyc03g033840	0.805878		Solyc05g032700	3.88031		Solyc01g109710	2.79276		Solyc04g074760	3.75653
Solyc06g075690	-2.2813		Solyc09g009020	2.2119		Solyc10g078320	1.93422		Solyc01g079425	4.8801		Solyc11g018775	2.44478		Solyc06g083410	1.63844		Solyc08g062820	4.11109		Solyc02g084770	0.480092		Solyc02g076670	0.805181		Solyc06g052020	3.88024		Solyc07g045350	2.79275		Solyc07g008140	3.75586
Solyc04g009640	-2.27412		Solyc01g102790	2.21168		Solyc01g096800	1.93334		Solyc07g065165	4.87886		Solyc11g011750	2.44416		Solyc01g080910	1.63768		Solyc09g091200	4.10901		Solyc08g065350	0.479898		Solyc12g005200	0.804889		Solyc01g059965	3.87769		Solyc02g031790	2.78871		Solyc03g123680	3.75302
Solyc02g088200	-2.27365		Solyc02g076730	2.20845		Solyc01g103510	1.93244		Solyc09g007860	4.87589		Solyc02g082070	2.44171		Solyc12g006460	1.63343		Solyc06g054290	4.1027		Solyc06g072980	0.479238		Solyc06g008450	0.804499		Solyc09g015770	3.87691		Solyc07g065250	2.78709		Solyc07g045030	3.75199
Solyc12g088940	-2.27189		Solyc01g010580	2.20609		Solyc10g078620	1.93197		Solyc09g065560	4.87523		Solyc10g054440	2.44107		Solyc09g009200	1.63204		Solyc01g007955	4.10226		Solyc11g011420	0.478656		Solyc11g020100	0.803066		Solyc01g096380	3.87608		Solyc10g075110	2.78707		Solyc07g005070	3.75175
Solyc07g055380	-2.25854		Solyc06g007530	2.20542		Solyc07g008140	1.92935		Solyc11g011502	4.87372		Solyc03g097530	2.44061		Solyc09g089930	1.63078		Solyc06g069565	4.10101		Solyc04g072380	0.475107		Solyc08g074980	0.80217		Solyc07g045100	3.86712		Solyc11g045610	2.78674		Solyc12g049400	3.75156
Solyc06g050810	-2.25641		Solyc09g008300	2.20525		Solyc01g009930	1.92841		Solyc01g095100	4.87205		Solyc05g053380	2.44033		Solyc10g077040	1.6292		Solyc03g117600	4.09938		Solyc01g081470	0.473569		Solyc10g054480	0.800401		Solyc09g066350	3.86561		Solyc06g062420	2.77634		Solyc05g008210	3.74972
Solyc01g057000	-2.25516		Solyc05g055230	2.20161		Solyc02g086240	1.92793		Solyc08g083110	4.86021		Solyc02g071970	2.44014		Solyc08g078080	1.62793		Solyc07g008520	4.09668		Solyc03g044430	0.471612		Solyc05g008420	0.799876		Solyc03g083470	3.86386		Solyc09g066360	2.77513		Solyc03g119810	3.7471
Solyc08g080960	-2.25205		Solyc06g062430	2.19971		Solyc06g062500	1.92484		Solyc03g118970	4.85944		Solyc08g074490	2.43858		Solyc04g077440	1.62688		Solyc03g034375	4.09542		Solyc03g033990	0.4668		Solyc02g088180	0.797928		Solyc12g019890	3.86252		Solyc09g059430	2.77255		Solyc04g071075	3.74501
Solyc12g014490	-2.24554		Solyc05g053440	2.19923		Solyc05g005800	1.92471		Solyc12g099260	4.8573		Solyc02g093270	2.43455		Solyc01g079150	1.62466		Solyc03g082363	4.09241		Solyc05g014470	0.466673		Solyc04g071140	0.797366		Solyc03g117980	3.85787		Solyc02g067440	2.7719		Solyc04g016460	3.74314
Solyc03g020010	-2.24067		Solyc03g111680	2.19821		Solyc06g072660	1.92369		Solyc06g036490	4.85577		Solyc12g005910	2.43278		Solyc08g078040	1.62443		Solyc01g105080	4.09218		Solyc12g013950	0.465743		Solyc01g090040	0.797035		Solyc06g063085	3.85719		Solyc08g016440	2.76714		Solyc03g112970	3.73994
Solyc04g011440	-2.23685		Solyc09g092240	2.198		Solyc03g121440	1.92357		Solyc04g040180	4.85541		Solyc07g061890	2.43268		Solyc03g114350	1.6237		Solyc08g007480	4.0876		Solyc04g049360	0.463155		Solyc05g054620	0.796351		Solyc04g070960	3.85589		Solyc11g006310	2.76643		Solyc12g005540	3.73909
Solyc01g111350	-2.23367		Solyc04g081580	2.19702		Solyc05g053440	1.92239		Solyc05g012180	4.854		Solyc10g018120	2.42989		Solyc01g096880	1.62296		Solyc07g066160	4.0867		Solyc11g013370	0.454517		Solyc05g010720	0.796305		Solyc01g057270	3.85428		Solyc06g072016	2.7653		Solyc08g075290	3.73772
Solyc02g084840	-2.2244		Solyc07g041245	2.19558		Solyc06g005110	1.92179		Solyc03g005570	4.85327		Solyc08g068600	2.42811		Solyc10g018907	1.62275		Solyc05g006220	4.08573		Solyc02g084800	0.453557		Solyc04g025180	0.795784		Solyc03g115850	3.8529		Solyc02g081690	2.76477		Solyc03g093890	3.73291
Solyc02g069110	-2.22397		Solyc01g068530	2.19554		Solyc01g089970	1.91948		Solyc10g074740	4.85097		Solyc04g063380	2.42665		Solyc01g104400	1.62177		Solyc12g049400	4.08277		Solyc08g005960	0.452006		Solyc12g008950	0.795045		Solyc03g083690	3.85211		Solyc10g006750	2.7578		Solyc08g081680	3.7317
Solyc06g084370	-2.21941		Solyc11g042820	2.19369		Solyc12g096510	1.91624		Solyc03g006250	4.84823		Solyc05g053080	2.42637		Solyc09g075890	1.6212		Solyc03g113710	4.08166		Solyc04g076870	0.451709		Solyc01g009860	0.794641		Solyc02g085730	3.84818		Solyc09g075120	2.75747		Solyc01g096650	3.73013
Solyc07g005100	-2.21622		Solyc07g043343	2.1912		Solyc08g014340	1.91609		Solyc03g112410	4.84752		Solyc12g005550	2.42543		Solyc10g081570	1.62115		Solyc06g068600	4.07988		Solyc05g007260	0.447451		Solyc05g050120	0.794276		Solyc05g008140	3.84793		Solyc11g011400	2.75745		Solyc06g033860	3.72861
Solyc03g119250	-2.21503		Solyc09g097980	2.19083		Solyc08g080180	1.91577		Solyc01g105920	4.84719		Solyc09g083360	2.42411		Solyc08g081220	1.61994		Solyc10g083430	4.07946		Solyc03g110900	0.444431		Solyc02g071450	0.794266		Solyc05g009480	3.84574		Solyc01g044420	2.75649		Solyc12g087920	3.72581
Solyc04g014600	-2.21375		Solyc07g024070	2.18925		Solyc11g068980	1.91522		Solyc10g079690	4.84694		Solyc02g063520	2.42375		Solyc01g094485	1.61985		Solyc01g106510	4.07759		Solyc09g009180	0.443817		Solyc00g011890	0.793533		Solyc06g007930	3.8454		Solyc08g007460	2.75583		Solyc04g007030	3.72275
Solyc01g087020	-2.21238		Solyc09g074090	2.18884		Solyc12g099330	1.91487		Solyc05g008640	4.84271		Solyc10g007280	2.42368		Solyc01g006560	1.61732		Solyc01g086755	4.07696		Solyc02g077900	0.44049		Solyc08g007170	0.793401		Solyc03g123370	3.84391		Solyc07g065540	2.75462		Solyc12g015700	3.71812
Solyc07g056170	-2.20367		Solyc07g006530	2.1884		Solyc06g083820	1.91438		Solyc07g053550	4.84256		Solyc04g007140	2.42209		Solyc03g046275	1.61627		Solyc11g017100	4.07639		Solyc10g007590	0.438351		Solyc05g054860	0.793051		Solyc02g068300	3.84245		Solyc03g115770	2.7514		Solyc01g065505	3.71712
Solyc04g074760	-2.20173		Solyc08g082450	2.18756		Solyc08g008310	1.91188		Solyc11g056330	4.83862		Solyc06g075780	2.42133		Solyc02g082450	1.61486		Solyc04g082590	4.07568		Solyc01g067070	0.438014		Solyc02g065050	0.792888		Solyc07g006560	3.83979		Solyc01g094170	2.75095		Solyc08g074835	3.71467
Solyc02g077040	-2.19868		Solyc02g065770	2.18702		Solyc03g114600	1.91113		Solyc08g062680	4.83715		Solyc10g061880	2.41646		Solyc06g068330	1.61353		Solyc04g005380	4.07534		Solyc03g071690	0.433746		Solyc04g009380	0.792792		Solyc08g066020	3.83942		Solyc12g040740	2.75041		Solyc02g069960	3.71316
Solyc03g123580	-2.18219		Solyc12g099370	2.18684		Solyc06g083080	1.91043		Solyc01g103580	4.83281		Solyc03g116510	2.41621		Solyc05g013460	1.61306		Solyc07g063620	4.07364		Solyc03g114410	0.43292		Solyc07g041325	0.79172		Solyc06g083470	3.83361		Solyc09g008760	2.74886		Solyc03g113540	3.71022
Solyc03g034375	-2.18131		Solyc06g062370	2.18644		Solyc01g096010	1.90954		Solyc01g100440	4.83169		Solyc01g066340	2.41418		Solyc04g077180	1.6127		Solyc05g016060	4.0732		Solyc01g096520	0.430764		Solyc08g060810	0.789889		Solyc09g011330	3.82974		Solyc03g006320	2.74717		Solyc07g043133	3.70879
Solyc09g064742	-2.16885		Solyc11g068690	2.18627		Solyc03g113720	1.90943		Solyc04g055000	4.8296		Solyc11g045440	2.41302		Solyc12g057000	1.61225		Solyc03g083847	4.07277		Solyc01g065840	0.429176		Solyc09g008250	0.789236		Solyc04g049090	3.82578		Solyc06g063280	2.74646		Solyc11g011580	3.70828
Solyc04g078290	-2.16734		Solyc02g085520	2.1856		Solyc06g071960	1.90773		Solyc02g078530	4.82839		Solyc01g009690	2.41195		Solyc03g007230	1.61207		Solyc04g055160	4.07208		Solyc02g063240	0.428999		Solyc03g114740	0.78916		Solyc02g077230	3.82187		Solyc09g007343	2.74546		Solyc00g110870	3.7066
Solyc06g076570	-2.16579		Solyc07g042760	2.18557		Solyc12g008760	1.90737		Solyc11g005670	4.82748		Solyc10g008270	2.41119		Solyc10g076740	1.61018		Solyc06g066290	4.07095		Solyc03g120880	0.426675		Solyc11g069180	0.787125		Solyc09g090470	3.82158		Solyc09g082570	2.74483		Solyc12g014010	3.70513
Solyc08g082930	-2.16232		Solyc04g008870	2.18536		Solyc10g086010	1.90621		Solyc12g088940	4.82717		Solyc00g126000	2.41043		Solyc06g007580	1.60766		Solyc10g005250	4.06809		Solyc01g087720	0.425444		Solyc04g054340	0.787		Solyc11g066330	3.82137		Solyc04g081630	2.74313		Solyc09g011270	3.70463
Solyc03g095650	-2.15662		Solyc02g085810	2.18433		Solyc02g064670	1.90492		Solyc07g040880	4.82599		Solyc05g051200	2.40995		Solyc01g103350	1.60688		Solyc02g089880	4.0672		Solyc08g015650	0.42529		Solyc06g072277	0.786749		Solyc10g084510	3.82084		Solyc08g008610	2.74209		Solyc05g010720	3.70376
Solyc02g086970	-2.14635		Solyc10g081240	2.18379		Solyc04g040130	1.90324		Solyc04g081120	4.82206		Solyc03g123370	2.40368		Solyc09g009535	1.60671		Solyc02g089150	4.0649		Solyc01g111610	0.422484		Solyc10g076460	0.786458		Solyc01g106947	3.81834		Solyc08g080940	2.74051		Solyc03g118930	3.70268
Solyc07g006140	-2.14375		Solyc09g061340	2.18345		Solyc02g082830	1.90188		Solyc02g072070	4.82196		Solyc03g111310	2.40358		Solyc09g092270	1.6058		Solyc03g006010	4.06317		Solyc02g090710	0.422008		Solyc10g008960	0.785653		Solyc10g078560	3.81799		Solyc06g069045	2.73956		Solyc06g060530	3.7009
Solyc02g088090	-2.13907		Solyc09g090670	2.1828		Solyc04g049840	1.90166		Solyc02g091650	4.82173		Solyc04g071780	2.40232		Solyc01g100750	1.60569		Solyc12g096570	4.05376		Solyc03g025420	0.415022		Solyc09g089880	0.785199		Solyc03g114040	3.81519		Solyc09g075820	2.73829		Solyc11g032060	3.69745
Solyc09g015000	-2.13172		Solyc03g025740	2.18179		Solyc07g018200	1.89857		Solyc02g021680	4.82159		Solyc04g074760	2.39965		Solyc10g006750	1.60477		Solyc07g009235	4.05203		Solyc12g043120	0.412764		Solyc10g085460	0.784704		Solyc05g053960	3.81255		Solyc02g088956	2.73448		Solyc04g078290	3.69376
Solyc02g090490	-2.12707		Solyc02g021400	2.18042		Solyc01g096900	1.89827		Solyc11g056310	4.81827		Solyc11g066800	2.39937		Solyc02g070910	1.60462		Solyc10g078470	4.0505		Solyc03g120340	0.412117		Solyc03g112700	0.784654		Solyc10g074800	3.81102		Solyc03g111510	2.73375		Solyc11g007485	3.69194
Solyc07g049660	-2.12566		Solyc01g095160	2.17992		Solyc01g100080	1.89806		Solyc03g007530	4.81764		Solyc02g083880	2.39796		Solyc03g081200	1.60444		Solyc10g076600	4.04293		Solyc03g007120	0.411928		Solyc11g066740	0.783355		Solyc02g078530	3.80384		Solyc02g091000	2.73337		Solyc04g055000	3.68943
Solyc05g015800	-2.12122		Solyc12g008720	2.17981		Solyc03g119120	1.89614		Solyc08g028780	4.81593		Solyc04g072890	2.39395		Solyc11g007400	1.60418		Solyc04g073940	4.04148		Solyc07g006400	0.408642		Solyc12g019060	0.782784		Solyc06g083900	3.80253		Solyc12g014430	2.73153		Solyc08g077110	3.68695
Solyc05g051860	-2.118		Solyc09g059020	2.17923		Solyc08g066430	1.89587		Solyc05g013985	4.81285		Solyc03g123580	2.38894		Solyc07g063420	1.60405		Solyc09g056430	4.03601		Solyc09g075490	0.407457		Solyc10g084860	0.781732		Solyc00g257110	3.80109		Solyc04g077220	2.73039		Solyc03g096070	3.68458
Solyc06g008300	-2.11155		Solyc02g023950	2.17857		Solyc06g005140	1.89585		Solyc01g107080	4.81175		Solyc08g077330	2.38786		Solyc10g080570	1.60331		Solyc03g120600	4.03481		Solyc03g059030	0.4043		Solyc10g080490	0.781534		Solyc02g093270	3.79813		Solyc05g039950	2.72939		Solyc11g042710	3.684
Solyc02g086530	-2.11036		Solyc05g012680	2.17613		Solyc10g084630	1.89378		Solyc01g058720	4.80582		Solyc08g068680	2.38528		Solyc01g007020	1.5999		Solyc07g056525	4.03458		Solyc02g083260	0.404248		Solyc03g111090	0.779715		Solyc10g006660	3.79773		Solyc10g083290	2.72914		Solyc04g074680	3.68392
Solyc03g112280	-2.11034		Solyc11g007010	2.17598		Solyc02g070330	1.89285		Solyc07g056610	4.7972		Solyc04g074950	2.38334		Solyc11g012040	1.59858		Solyc10g050970	4.0326		Solyc07g006180	0.402466		Solyc06g068060	0.779585		Solyc12g010990	3.79339		Solyc06g005390	2.72561		Solyc11g005930	3.68338
Solyc07g041900	-2.10592		Solyc08g077140	2.17511		Solyc07g008760	1.89273		Solyc06g063090	4.79543		Solyc07g065985	2.38292		Solyc07g052790	1.59823		Solyc08g074400	4.03202		Solyc09g059520	0.396218		Solyc09g082270	0.779245		Solyc11g005720	3.79218		Solyc12g008930	2.72541		Solyc02g086880	3.67833
Solyc06g050800	-2.10252		Solyc01g099120	2.17474		Solyc08g080890	1.89165		Solyc12g006760	4.78948		Solyc01g098527	2.37918		Solyc08g077780	1.5977		Solyc01g080900	4.03136		Solyc01g066830	0.390191		Solyc07g052290	0.778623		Solyc06g066470	3.78888		Solyc02g083130	2.72468		Solyc05g039950	3.67827
Solyc03g031900	-2.10076		Solyc01g095110	2.17416		Solyc12g049030	1.89123		Solyc11g007770	4.78645		Solyc02g092820	2.37816		Solyc09g009420	1.59493		Solyc04g078460	4.02863		Solyc05g026310	0.38863		Solyc06g069120	0.778513		Solyc10g038080	3.78608		Solyc05g016310	2.72442		Solyc04g079300	3.67816
Solyc09g009220	-2.1002		Solyc11g011010	2.17286		Solyc05g053070	1.88679		Solyc04g076880	4.78606		Solyc01g109720	2.37797		Solyc08g005560	1.59305		Solyc07g056360	4.02799		Solyc08g079500	0.38425		Solyc09g008070	0.778188		Solyc04g058170	3.78449		Solyc01g107170	2.7241		Solyc07g008810	3.6733
Solyc09g082810	-2.09599		Solyc02g005280	2.17165		Solyc02g079000	1.88647		Solyc09g008740	4.78515		Solyc08g062690	2.37632		Solyc12g089050	1.59124		Solyc04g054990	4.02754		Solyc08g029200	0.383945		Solyc10g009380	0.777914		Solyc02g078840	3.78377		Solyc01g102300	2.7216		Solyc07g040890	3.6716
Solyc08g083130	-2.09573		Solyc07g065340	2.16983		Solyc04g007580	1.88575		Solyc12g098400	4.78425		Solyc12g010400	2.37568		Solyc01g068560	1.59064		Solyc06g083440	4.02616		Solyc01g097190	0.382829		Solyc11g069290	0.777647		Solyc01g091350	3.78338		Solyc07g008600	2.71992		Solyc10g008260	3.67042
Solyc02g068830	-2.09565		Solyc09g075030	2.16975		Solyc09g010380	1.88528		Solyc08g078040	4.77879		Solyc07g022910	2.37417		Solyc08g077980	1.58891		Solyc02g072070	4.02211		Solyc05g010423	0.379327		Solyc05g015610	0.777523		Solyc08g082610	3.78136		Solyc03g114710	2.71725		Solyc01g089890	3.66754
Solyc05g012780	-2.09175		Solyc02g090240	2.1664		Solyc01g110940	1.8849		Solyc03g116440	4.77519		Solyc03g118490	2.37258		Solyc04g015520	1.58826		Solyc08g083090	4.02116		Solyc04g064500	0.379182		Solyc02g082420	0.776755		Solyc10g081560	3.78119		Solyc01g110430	2.71516		Solyc02g079170	3.66734
Solyc04g040180	-2.09052		Solyc01g109220	2.16604		Solyc02g092950	1.88469		Solyc01g006840	4.77501		Solyc10g054663	2.37065		Solyc01g008670	1.58788		Solyc10g078840	4.01816		Solyc01g091500	0.378789		Solyc08g066760	0.773619		Solyc06g076080	3.78028		Solyc02g085010	2.71496		Solyc02g071770	3.66677
Solyc03g007150	-2.09022		Solyc05g054580	2.16577		Solyc05g054110	1.88465		Solyc09g091520	4.76888		Solyc09g014470	2.37059		Solyc05g052980	1.58747		Solyc06g071150	4.01701		Solyc01g105240	0.376476		Solyc07g061930	0.773154		Solyc02g082450	3.77963		Solyc07g008550	2.71395		Solyc08g081555	3.66527
Solyc12g042480	-2.08731		Solyc06g068880	2.1637		Solyc09g075150	1.88409		Solyc08g007820	4.76141		Solyc10g085820	2.37041		Solyc10g006130	1.58576		Solyc01g107910	4.01377		Solyc07g064700	0.373921		Solyc01g102410	0.77134		Solyc06g068540	3.7788		Solyc10g007710	2.71366		Solyc11g068780	3.66347
Solyc10g076370	-2.08021		Solyc08g067050	2.16361		Solyc03g117270	1.88406		Solyc08g008150	4.75591		Solyc06g060620	2.36875		Solyc10g085820	1.58501		Solyc02g063480	4.01246		Solyc11g070130	0.357606		Solyc07g007180	0.768996		Solyc02g082900	3.77388		Solyc06g060230	2.71247		Solyc10g083700	3.66241
Solyc00g126000	-2.0773		Solyc10g083940	2.16271		Solyc03g123610	1.88353		Solyc12g098910	4.75391		Solyc09g091550	2.36721		Solyc02g067120	1.58418		Solyc05g041590	3.99955		Solyc11g066990	0.355371		Solyc03g121000	0.768803		Solyc01g107830	3.77247		Solyc03g114160	2.71157		Solyc11g069220	3.66123
Solyc07g006480	-2.0658		Solyc09g074490	2.16186		Solyc03g117510	1.8829		Solyc12g096960	4.75141		Solyc04g072030	2.36716		Solyc02g084930	1.58358		Solyc02g079530	3.99843		Solyc02g094130	0.337986		Solyc05g055160	0.768676		Solyc05g009120	3.76753		Solyc04g076060	2.71044		Solyc08g076250	3.66044
Solyc11g045530	-2.06503		Solyc01g006290	2.16166		Solyc01g100270	1.88262		Solyc01g106520	4.74984		Solyc06g036170	2.36422		Solyc07g054170	1.58351		Solyc05g007630	3.99498		Solyc08g075340	0.322677		Solyc11g007770	0.768209		Solyc01g087450	3.75865		Solyc08g065210	2.71038		Solyc04g051690	3.65928
Solyc09g009985	-2.06501		Solyc09g007050	2.1612		Solyc04g007210	1.88225		Solyc09g097850	4.74456		Solyc00g171810	2.36399		Solyc10g084320	1.58096		Solyc10g085700	3.99424		Solyc11g028208	-5.69997		Solyc02g079580	0.76775		Solyc02g089920	3.75837		Solyc12g010410	2.71019		Solyc02g077010	3.65887
Solyc09g005000	-2.04828		Solyc06g073310	2.16103		Solyc01g109710	1.88208		Solyc12g056750	4.74275		Solyc03g123390	2.36088		Solyc05g050120	1.57874		Solyc03g005470	3.98752		Solyc03g026050	-5.65958		Solyc05g054365	0.766585		Solyc04g016160	3.75796		Solyc01g008650	2.70898		Solyc11g065530	3.65689
Solyc11g065530	-2.0437		Solyc06g008220	2.16086		Solyc03g005470	1.87951		Solyc10g006700	4.73769		Solyc07g056670	2.3601		Solyc07g065920	1.5784		Solyc05g051200	3.9867		Solyc05g015350	-5.63424		Solyc03g082367	0.765528		Solyc04g054990	3.75527		Solyc09g057760	2.70832		Solyc11g010670	3.65541
Solyc04g071590	-2.04163		Solyc06g072490	2.16085		Solyc04g063290	1.87773		Solyc05g051730	4.73759		Solyc12g005450	2.35938		Solyc04g016010	1.57793		Solyc04g050010	3.9843		Solyc06g062370	-5.0696		Solyc03g078300	0.765109		Solyc12g009240	3.75187		Solyc06g071750	2.70547		Solyc06g050950	3.65281
Solyc07g044900	-2.02797		Solyc12g011400	2.1561		Solyc10g080590	1.87751		Solyc02g031990	4.73603		Solyc03g093140	2.35879		Solyc11g071760	1.57763		Solyc03g025380	3.98323		Solyc06g061110	-4.88642		Solyc06g054580	0.765082		Solyc05g050360	3.74813		Solyc08g081810	2.70335		Solyc03g043870	3.65174
Solyc09g007900	-2.01961		Solyc06g011280	2.15578		Solyc02g086915	1.87641		Solyc04g009435	4.73151		Solyc06g009140	2.35763		Solyc10g079460	1.57609		Solyc07g008930	3.98144		Solyc01g087180	-4.70647		Solyc01g090200	0.764519		Solyc05g012850	3.74524		Solyc12g095810	2.70297		Solyc04g078030	3.65042
Solyc06g060710	-2.01896		Solyc10g055230	2.1548		Solyc11g006690	1.87609		Solyc02g090350	4.73038		Solyc11g006465	2.35597		Solyc09g008780	1.57489		Solyc10g009240	3.98138		Solyc11g071480	-4.32606		Solyc11g011610	0.764152		Solyc12g010440	3.73749		Solyc02g077970	2.69976		Solyc02g079150	3.64443
Solyc05g015850	-2.01375		Solyc05g009330	2.15286		Solyc10g006870	1.87541		Solyc08g008087	4.72953		Solyc04g024780	2.35553		Solyc03g007050	1.57442		Solyc09g014870	3.98061		Solyc01g097050	-4.19578		Solyc02g071740	0.763634		Solyc07g009230	3.73699		Solyc08g081700	2.69296		Solyc06g068360	3.64394
Solyc12g014480	-1.99016		Solyc10g084860	2.15004		Solyc01g102790	1.87535		Solyc01g099820	4.72927		Solyc01g104725	2.35506		Solyc07g049560	1.57139		Solyc03g116740	3.97933		Solyc01g009440	-4.16534		Solyc07g065840	0.757882		Solyc09g008070	3.73591		Solyc02g079540	2.69156		Solyc12g087855	3.64044
Solyc03g115920	-1.98778		Solyc01g096800	2.14682		Solyc05g009530	1.87494		Solyc02g092990	4.72277		Solyc02g084930	2.35031		Solyc04g072740	1.5701		Solyc03g033680	3.97746		Solyc09g008500	-4.13229		Solyc02g087290	0.757826		Solyc04g014290	3.735		Solyc02g089250	2.68784		Solyc01g107810	3.63516
Solyc06g059860	-1.97836		Solyc01g107450	2.14567		Solyc03g097830	1.8748		Solyc01g098140	4.72114		Solyc11g027630	2.34972		Solyc12g087940	1.56878		Solyc08g061857	3.97597		Solyc05g053160	-4.1038		Solyc10g086560	0.756794		Solyc04g007380	3.73338		Solyc06g075370	2.6871		Solyc04g007380	3.63313
Solyc01g097520	-1.97746		Solyc01g073890	2.14563		Solyc06g075000	1.87377		Solyc11g018800	4.71294		Solyc02g069250	2.3462		Solyc03g120380	1.56834		Solyc01g095360	3.97513		Solyc07g045140	-4.0967		Solyc05g056200	0.756467		Solyc06g063090	3.73289		Solyc06g066020	2.68597		Solyc03g114890	3.63143
Solyc02g087210	-1.97744		Solyc09g091180	2.14547		Solyc03g082950	1.87266		Solyc04g014600	4.71256		Solyc02g068430	2.34589		Solyc10g007110	1.56782		Solyc02g062590	3.96966		Solyc08g076980	-4.05087		Solyc04g078630	0.756258		Solyc07g005100	3.73288		Solyc07g054780	2.68531		Solyc10g086710	3.6298
Solyc02g069260	-1.97632		Solyc09g075710	2.14534		Solyc05g011990	1.86898		Solyc00g014820	4.70993		Solyc08g067520	2.34444		Solyc06g053610	1.56555		Solyc12g088640	3.96512		Solyc08g036505	-4.04349		Solyc05g018653	0.755666		Solyc12g038515	3.73252		Solyc02g068680	2.68456		Solyc04g005100	3.62708
Solyc04g081900	-1.97464		Solyc10g009400	2.14493		Solyc12g008490	1.86756		Solyc08g036640	4.70943		Solyc08g078070	2.34327		Solyc02g082930	1.56389		Solyc02g090120	3.9646		Solyc01g006390	-4.02045		Solyc06g008800	0.75408		Solyc08g078060	3.73239		Solyc01g014730	2.68315		Solyc06g063090	3.62702
Solyc12g010440	-1.9637		Solyc04g010240	2.14473		Solyc09g008800	1.86683		Solyc01g107780	4.70823		Solyc02g072470	2.34192		Solyc09g074510	1.56314		Solyc08g081850	3.95976		Solyc06g060970	-3.82254		Solyc08g061270	0.753922		Solyc05g009620	3.73098		Solyc01g086730	2.68177		Solyc01g108360	3.62659
Solyc03g111793	-1.94472		Solyc03g121640	2.14469		Solyc01g099910	1.86611		Solyc03g115850	4.70401		Solyc01g099330	2.34151		Solyc03g005480	1.56144		Solyc02g070210	3.95805		Solyc04g080660	-3.78854		Solyc05g056030	0.753389		Solyc07g007250	3.72872		Solyc02g093335	2.67992		Solyc04g011490	3.62472
Solyc09g005660	-1.94326		Solyc11g006650	2.14433		Solyc10g076500	1.86468		Solyc04g050790	4.70097		Solyc12g005940	2.33833		Solyc11g056680	1.56076		Solyc02g090360	3.9574		Solyc05g007870	-3.78448		Solyc02g068900	0.753253		Solyc10g055770	3.72624		Solyc01g103785	2.67393		Solyc02g085005	3.62341
Solyc04g054500	-1.94033		Solyc11g005770	2.14167		Solyc02g088090	1.86364		Solyc07g062480	4.70013		Solyc06g084390	2.3376		Solyc01g007040	1.55917		Solyc08g006850	3.9545		Solyc06g067980	-3.76963		Solyc06g083190	0.752744		Solyc05g052520	3.72409		Solyc02g089615	2.67142		Solyc03g097700	3.62212
Solyc09g089580	-1.93786		Solyc06g072120	2.14139		Solyc02g090620	1.86176		Solyc08g005120	4.69822		Solyc08g006320	2.33726		Solyc10g052500	1.55903		Solyc05g054250	3.9511		Solyc10g008040	-3.72043		Solyc07g006590	0.75151		Solyc06g064660	3.72384		Solyc02g089610	2.67141		Solyc05g009550	3.62183
Solyc02g077610	-1.93744		Solyc04g080220	2.14135		Solyc01g086660	1.86155		Solyc04g079730	4.69786		Solyc12g099940	2.337		Solyc07g043500	1.55418		Solyc09g074500	3.95057		Solyc09g084465	-3.69163		Solyc03g005670	0.751256		Solyc04g015160	3.72285		Solyc02g088180	2.66614		Solyc01g091160	3.62059
Solyc03g097750	-1.93553		Solyc04g079150	2.14053		Solyc12g056120	1.86136		Solyc10g018120	4.6928		Solyc04g051150	2.33577		Solyc03g116340	1.55373		Solyc06g083280	3.94908		Solyc07g053370	-3.61097		Solyc11g007150	0.751117		Solyc09g010980	3.7218		Solyc12g013680	2.66559		Solyc01g066040	3.62028
Solyc02g090450	-1.93158		Solyc06g069700	2.14015		Solyc04g008210	1.86032		Solyc12g009220	4.68872		Solyc02g093420	2.3328		Solyc02g072240	1.55152		Solyc07g045430	3.94751		Solyc07g045145	-3.59569		Solyc04g077835	0.750593		Solyc03g115930	3.72152		Solyc09g082810	2.66505		Solyc07g041940	3.61718
Solyc05g007890	-1.92836		Solyc08g066610	2.1391		Solyc12g045020	1.85985		Solyc07g008920	4.68848		Solyc07g041010	2.33274		Solyc06g082535	1.55111		Solyc03g096670	3.94492		Solyc06g083490	-3.59304		Solyc02g083310	0.750331		Solyc07g047800	3.72042		Solyc10g084000	2.66208		Solyc10g086520	3.61629
Solyc07g042550	-1.92821		Solyc01g079240	2.13852		Solyc02g081920	1.85942		Solyc10g007900	4.68824		Solyc01g080870	2.32999		Solyc04g071615	1.55102		Solyc01g107120	3.94385		Solyc02g093180	-3.57788		Solyc03g006250	0.750275		Solyc12g094550	3.71201		Solyc01g102660	2.66089		Solyc02g032950	3.60916
Solyc06g063090	-1.92493		Solyc11g018560	2.13624		Solyc10g005280	1.85906		Solyc02g080860	4.68734		Solyc09g092480	2.32816		Solyc12g009450	1.55053		Solyc12g010995	3.94181		Solyc05g048820	-3.56188		Solyc06g074170	0.749504		Solyc01g067620	3.71093		Solyc11g006290	2.66087		Solyc12g042480	3.60854
Solyc01g100240	-1.92084		Solyc01g079740	2.13515		Solyc07g006220	1.85848		Solyc05g051210	4.68734		Solyc03g007950	2.32788		Solyc10g008510	1.54896		Solyc02g080850	3.94077		Solyc12g096790	-3.53976		Solyc01g087030	0.749221		Solyc06g005480	3.70834		Solyc10g078470	2.65884		Solyc07g006570	3.60744
Solyc03g115380	-1.92035		Solyc11g065620	2.13403		Solyc05g052040	1.85845		Solyc05g046160	4.68724		Solyc03g097930	2.32767		Solyc11g006550	1.54751		Solyc05g006310	3.93963		Solyc01g005865	-3.5376		Solyc03g115730	0.74864		Solyc03g118190	3.70592		Solyc06g071150	2.65832		Solyc10g008330	3.60732
Solyc03g044910	-1.91777		Solyc03g098740	2.13403		Solyc11g020870	1.85808		Solyc02g093520	4.68635		Solyc03g025340	2.32717		Solyc11g012510	1.54657		Solyc10g076730	3.93728		Solyc03g098010	-3.51582		Solyc02g067285	0.746427		Solyc09g011550	3.70551		Solyc09g005190	2.65782		Solyc04g016330	3.60711
Solyc01g100010	-1.916		Solyc11g005970	2.13219		Solyc06g068990	1.85736		Solyc07g056525	4.6856		Solyc10g012080	2.32672		Solyc04g014500	1.54523		Solyc10g085280	3.93693		Solyc04g054740	-3.47158		Solyc10g005600	0.745746		Solyc07g007590	3.70527		Solyc09g007910	2.6573		Solyc10g079630	3.60673
Solyc08g016210	-1.915		Solyc08g080730	2.1321		Solyc10g086510	1.85668		Solyc01g066940	4.6853		Solyc02g069800	2.32631		Solyc02g093640	1.54505		Solyc01g112230	3.93687		Solyc05g007950	-3.4421		Solyc01g068020	0.745588		Solyc01g094550	3.70496		Solyc11g071990	2.6565		Solyc06g062330	3.60496
Solyc07g006145	-1.91278		Solyc02g078720	2.13171		Solyc03g005227	1.85665		Solyc06g082530	4.68158		Solyc02g084980	2.32384		Solyc02g082440	1.54463		Solyc06g051860	3.93681		Solyc04g054745	-3.43984		Solyc03g112970	0.744403		Solyc07g062620	3.70406		Solyc12g036325	2.65492		Solyc09g075330	3.60467
Solyc01g091840	-1.91118		Solyc12g038090	2.13147		Solyc07g052240	1.856		Solyc02g070580	4.67924		Solyc02g091520	2.32289		Solyc01g098390	1.54305		Solyc03g116190	3.93646		Solyc09g098460	-3.43836		Solyc07g032710	0.744311		Solyc01g091360	3.7028		Solyc12g011160	2.65072		Solyc02g092090	3.60387
Solyc05g005200	-1.91082		Solyc02g091080	2.13042		Solyc07g049450	1.85549		Solyc11g068940	4.67575		Solyc07g041620	2.32185		Solyc02g063520	1.54268		Solyc09g031875	3.93602		Solyc05g051810	-3.41695		Solyc04g082480	0.743984		Solyc04g008090	3.69878		Solyc10g006800	2.65		Solyc02g076930	3.60373
Solyc01g094237	-1.90409		Solyc03g118970	2.12929		Solyc11g006350	1.85464		Solyc02g063250	4.67438		Solyc02g062890	2.32083		Solyc07g043510	1.54183		Solyc03g120420	3.93555		Solyc01g087010	-3.41103		Solyc10g006250	0.743241		Solyc01g006560	3.6979		Solyc10g054440	2.64527		Solyc02g081570	3.60139
Solyc03g098790	-1.90211		Solyc02g014310	2.12819		Solyc11g069220	1.85182		Solyc01g104620	4.66808		Solyc06g035960	2.31951		Solyc04g005060	1.54114		Solyc03g111730	3.93554		Solyc10g076670	-3.39936		Solyc06g069510	0.742536		Solyc12g099260	3.6975		Solyc02g069060	2.64302		Solyc01g080800	3.60003
Solyc11g006200	-1.90045		Solyc03g046270	2.12797		Solyc11g068710	1.85074		Solyc04g054710	4.66385		Solyc04g079970	2.31931		Solyc05g006920	1.53986		Solyc02g071730	3.93351		Solyc09g064820	-3.3895		Solyc03g112750	0.741111		Solyc06g062780	3.69722		Solyc02g030383	2.63747		Solyc08g081700	3.59784
Solyc10g006700	-1.8953		Solyc01g098150	2.12752		Solyc05g054580	1.85027		Solyc07g018200	4.6614		Solyc10g086280	2.31911		Solyc03g120110	1.53534		Solyc10g055800	3.93314		Solyc05g006220	-3.38455		Solyc05g008120	0.740586		Solyc10g055820	3.69709		Solyc05g012820	2.63285		Solyc02g090490	3.59267
Solyc10g075070	-1.89322		Solyc03g113880	2.12728		Solyc06g068240	1.84925		Solyc06g074940	4.65412		Solyc09g056430	2.31782		Solyc08g016440	1.53525		Solyc10g074880	3.93133		Solyc07g007270	-3.38185		Solyc11g028080	0.740543		Solyc11g065910	3.69603		Solyc02g079930	2.63187		Solyc03g117310	3.59216
Solyc09g005730	-1.892		Solyc09g091910	2.12608		Solyc10g084660	1.84876		Solyc02g094110	4.65179		Solyc01g007110	2.31748		Solyc10g007870	1.5349		Solyc06g005475	3.93064		Solyc12g096780	-3.36429		Solyc01g102770	0.737594		Solyc09g083440	3.69149		Solyc11g061960	2.63127		Solyc08g080620	3.59021
Solyc09g007790	-1.89119		Solyc08g066360	2.12435		Solyc04g011390	1.84864		Solyc01g102685	4.65143		Solyc07g049670	2.31548		Solyc04g050490	1.53431		Solyc01g079940	3.92988		Solyc10g055390	-3.32225		Solyc11g011535	0.737409		Solyc12g014430	3.69097		Solyc10g011910	2.62651		Solyc04g081840	3.58795
Solyc04g079300	-1.88554		Solyc09g014530	2.12405		Solyc08g078560	1.84711		Solyc06g059880	4.65093		Solyc01g108030	2.31525		Solyc08g062940	1.53429		Solyc03g098730	3.9295		Solyc00g006560	-3.31636		Solyc07g056340	0.737398		Solyc06g060700	3.68869		Solyc03g033790	2.62528		Solyc12g096920	3.58598
Solyc02g080110	-1.87756		Solyc05g055640	2.12259		Solyc07g008360	1.84675		Solyc01g111570	4.64965		Solyc06g007200	2.31492		Solyc02g068610	1.53391		Solyc08g008150	3.92865		Solyc12g006430	-3.31563		Solyc05g053990	0.736484		Solyc06g051800	3.68716		Solyc04g078660	2.62469		Solyc03g005470	3.58567
Solyc09g014990	-1.87669		Solyc12g062200	2.12259		Solyc01g096430	1.84571		Solyc09g011740	4.64697		Solyc08g078460	2.3145		Solyc09g011670	1.53201		Solyc12g057140	3.92848		Solyc03g119180	-3.30337		Solyc10g083470	0.736268		Solyc09g009260	3.68256		Solyc01g099800	2.62402		Solyc01g008640	3.58517
Solyc10g047300	-1.87016		Solyc07g038190	2.12242		Solyc02g088130	1.84504		Solyc02g082930	4.63871		Solyc09g014610	2.30982		Solyc03g006490	1.5314		Solyc12g015700	3.92382		Solyc12g049150	-3.29481		Solyc05g040100	0.73603		Solyc10g005360	3.68247		Solyc12g009170	2.62284		Solyc02g090210	3.58393
Solyc03g123860	-1.86792		Solyc10g074870	2.12169		Solyc12g099110	1.84489		Solyc02g084970	4.6313		Solyc11g018777	2.3077		Solyc03g098000	1.52719		Solyc07g008250	3.92352		Solyc01g096320	-3.27407		Solyc01g104550	0.735633		Solyc01g088090	3.68171		Solyc11g017390	2.62213		Solyc02g088670	3.58186
Solyc06g030470	-1.86718		Solyc06g074310	2.12104		Solyc03g116380	1.84453		Solyc10g031560	4.63026		Solyc05g053280	2.30741		Solyc02g079500	1.52454		Solyc10g083290	3.92331		Solyc12g006050	-3.26155		Solyc11g066850	0.734183		Solyc10g086710	3.67946		Solyc10g079150	2.61786		Solyc01g008497	3.5804
Solyc12g016210	-1.86453		Solyc02g084730	2.12018		Solyc09g009020	1.84398		Solyc02g062320	4.62823		Solyc10g076660	2.30631		Solyc12g019320	1.52374		Solyc03g116700	3.92138		Solyc08g074650	-3.24972		Solyc04g007350	0.733935		Solyc05g008310	3.67712		Solyc05g052750	2.61691		Solyc09g075120	3.57812
Solyc05g056170	-1.86394		Solyc06g064620	2.11875		Solyc02g090110	1.84373		Solyc03g025720	4.62363		Solyc09g008080	2.3042		Solyc01g106830	1.52332		Solyc07g045350	3.91841		Solyc04g072700	-3.24698		Solyc07g021120	0.732649		Solyc06g008600	3.67014		Solyc02g081830	2.61545		Solyc08g068640	3.57489
Solyc10g085400	-1.86158		Solyc09g082560	2.1181		Solyc04g005180	1.84344		Solyc05g053610	4.62105		Solyc01g098390	2.302		Solyc08g062690	1.51911		Solyc04g040120	3.91454		Solyc03g034030	-3.22631		Solyc06g051360	0.731446		Solyc10g007900	3.66726		Solyc03g098750	2.61377		Solyc01g107100	3.57202
Solyc10g084060	-1.85949		Solyc06g083440	2.11754		Solyc02g067660	1.8413		Solyc03g025380	4.61971		Solyc02g077880	2.299		Solyc05g053000	1.51817		Solyc08g062810	3.91133		Solyc02g083000	-3.18445		Solyc04g007705	0.731034		Solyc05g007610	3.66723		Solyc05g009550	2.61376		Solyc10g074880	3.57165
Solyc09g055940	-1.84823		Solyc10g005280	2.11565		Solyc11g066920	1.84001		Solyc09g082960	4.6196		Solyc03g082800	2.2981		Solyc02g082060	1.51807		Solyc02g078500	3.91113		Solyc02g065760	-3.12482		Solyc08g078203	0.730124		Solyc08g007160	3.66707		Solyc05g007170	2.61346		Solyc09g074270	3.57095
Solyc02g083400	-1.84651		Solyc05g054140	2.1153		Solyc05g012270	1.83986		Solyc02g078660	4.6191		Solyc06g064895	2.29773		Solyc02g077930	1.51614		Solyc06g073830	3.91058		Solyc04g005380	-3.09904		Solyc10g047320	0.729806		Solyc08g076860	3.66695		Solyc11g012130	2.61233		Solyc12g089380	3.56814
Solyc06g074940	-1.84432		Solyc07g042380	2.11373		Solyc01g009810	1.83958		Solyc02g088840	4.61865		Solyc02g088620	2.2974		Solyc08g082960	1.51483		Solyc04g078030	3.90855		Solyc05g005720	-3.05299		Solyc01g099970	0.727651		Solyc03g036470	3.66673		Solyc01g099810	2.61187		Solyc03g005210	3.56597
Solyc01g097510	-1.84039		Solyc04g081350	2.11219		Solyc10g054660	1.83894		Solyc04g005670	4.61307		Solyc12g009160	2.29712		Solyc04g077980	1.51462		Solyc08g076970	3.90736		Solyc12g010960	-3.0494		Solyc02g093270	0.727254		Solyc01g087990	3.66623		Solyc07g055690	2.61061		Solyc10g080010	3.56411
Solyc11g066610	-1.83789		Solyc11g012860	2.11192		Solyc11g071490	1.83834		Solyc07g006890	4.61286		Solyc12g006140	2.29614		Solyc10g006215	1.51423		Solyc06g050950	3.90602		Solyc01g099870	-3.03458		Solyc02g094120	0.72629		Solyc01g103650	3.66294		Solyc05g050350	2.6078		Solyc01g106920	3.56358
Solyc04g048900	-1.8332		Solyc07g048085	2.11099		Solyc07g049680	1.83622		Solyc11g068440	4.61278		Solyc07g043550	2.29264		Solyc08g075490	1.51355		Solyc03g083785	3.90451		Solyc01g080790	-3.01542		Solyc04g081480	0.726021		Solyc06g071810	3.6625		Solyc07g041940	2.60439		Solyc08g062340	3.56174
Solyc03g116890	-1.82754		Solyc11g020870	2.11041		Solyc07g009330	1.83464		Solyc07g006500	4.61214		Solyc11g071730	2.29262		Solyc05g010420	1.51047		Solyc10g054850	3.90381		Solyc01g105920	-3.00061		Solyc02g088987	0.725301		Solyc09g075910	3.65917		Solyc12g099980	2.60411		Solyc07g008250	3.55713
Solyc01g079260	-1.82315		Solyc08g077850	2.10879		Solyc04g082320	1.83455		Solyc10g084390	4.60959		Solyc10g075090	2.29237		Solyc07g062310	1.50949		Solyc06g084370	3.90208		Solyc05g007040	-2.97743		Solyc04g028560	0.724422		Solyc12g011000	3.65806		Solyc07g044960	2.60266		Solyc02g082740	3.55599
Solyc03g120900	-1.82129		Solyc12g098330	2.10843		Solyc01g097870	1.83305		Solyc12g005850	4.59988		Solyc03g064040	2.2918		Solyc06g060710	1.50904		Solyc05g056080	3.8944		Solyc04g026020	-2.92817		Solyc05g005130	0.723801		Solyc08g078510	3.65684		Solyc09g018280	2.60255		Solyc02g085315	3.55456
Solyc07g043250	-1.82124		Solyc04g015280	2.10662		Solyc09g075590	1.83193		Solyc03g080190	4.59336		Solyc01g095770	2.29027		Solyc10g085610	1.50869		Solyc04g007470	3.89418		Solyc11g011030	-2.88238		Solyc01g067000	0.723495		Solyc05g014170	3.65423		Solyc02g032950	2.60213		Solyc04g039960	3.55437
Solyc11g008540	-1.81954		Solyc06g073680	2.10634		Solyc02g071875	1.83163		Solyc11g011050	4.59162		Solyc07g006370	2.29004		Solyc02g090680	1.50675		Solyc07g006710	3.89257		Solyc03g116520	-2.86074		Solyc09g074730	0.723136		Solyc08g074280	3.65412		Solyc04g082200	2.59904		Solyc09g007030	3.55401
Solyc01g080910	-1.81423		Solyc06g064460	2.10626		Solyc09g007750	1.83083		Solyc11g017390	4.58962		Solyc11g066860	2.28935		Solyc11g010990	1.50597		Solyc02g069740	3.89008		Solyc11g071550	-2.85449		Solyc08g079830	0.722864		Solyc04g078290	3.65301		Solyc09g089640	2.59646		Solyc03g098720	3.55368
Solyc01g095150	-1.81116		Solyc04g079340	2.10539		Solyc04g017720	1.82911		Solyc11g056670	4.58904		Solyc05g054360	2.28863		Solyc01g096630	1.5056		Solyc04g016460	3.88475		Solyc08g014310	-2.84871		Solyc09g008820	0.722443		Solyc03g095770	3.65289		Solyc05g010720	2.59331		Solyc12g005000	3.55353
Solyc04g014400	-1.80698		Solyc10g008570	2.1043		Solyc12g008700	1.82907		Solyc10g084000	4.58879		Solyc08g007160	2.28831		Solyc03g097940	1.50549		Solyc01g079930	3.87849		Solyc07g044710	-2.84666		Solyc04g007100	0.721177		Solyc07g055080	3.65139		Solyc10g009270	2.59124		Solyc10g076600	3.5526
Solyc11g069940	-1.80524		Solyc06g005560	2.1042		Solyc05g054310	1.82709		Solyc10g055420	4.58329		Solyc03g006830	2.28587		Solyc06g076910	1.50216		Solyc07g018200	3.87781		Solyc06g066560	-2.83829		Solyc10g076410	0.720858		Solyc11g068710	3.65036		Solyc08g076970	2.588		Solyc02g037540	3.5498
Solyc06g068360	-1.79804		Solyc04g007140	2.10378		Solyc10g005960	1.82634		Solyc03g006700	4.58249		Solyc01g067460	2.28119		Solyc00g142170	1.49962		Solyc01g102430	3.87636		Solyc01g005715	-2.83135		Solyc07g043550	0.719938		Solyc01g079610	3.65017		Solyc09g074350	2.58743		Solyc12g097000	3.54972
Solyc05g009090	-1.79398		Solyc01g099670	2.10244		Solyc09g083360	1.82594		Solyc04g025730	4.57747		Solyc00g094530	2.27885		Solyc10g006155	1.49927		Solyc05g025687	3.87022		Solyc02g091810	-2.78745		Solyc02g071490	0.719613		Solyc11g073080	3.64948		Solyc06g076800	2.58682		Solyc04g074730	3.54809
Solyc11g006290	-1.79257		Solyc01g088390	2.10201		Solyc04g072060	1.82568		Solyc10g045420	4.57303		Solyc01g095160	2.2775		Solyc02g065410	1.49694		Solyc02g076710	3.86749		Solyc10g084950	-2.78284		Solyc06g011540	0.718623		Solyc01g108460	3.6492		Solyc01g103470	2.58672		Solyc08g068710	3.54664
Solyc07g052910	-1.78999		Solyc02g082720	2.10168		Solyc01g108300	1.8256		Solyc01g009440	4.56252		Solyc10g054820	2.2773		Solyc05g014000	1.49669		Solyc04g077580	3.86419		Solyc02g069110	-2.76853		Solyc01g065840	0.717756		Solyc10g081940	3.64915		Solyc07g063620	2.58322		Solyc02g076710	3.54639
Solyc01g109880	-1.78334		Solyc07g041870	2.10129		Solyc07g005050	1.8218		Solyc04g071080	4.56252		Solyc07g043420	2.27642		Solyc08g060920	1.49575		Solyc11g011240	3.86133		Solyc03g006910	-2.76806		Solyc08g066160	0.717429		Solyc04g077260	3.64341		Solyc12g057160	2.57948		Solyc02g091000	3.54484
Solyc11g017270	-1.77719		Solyc11g069890	2.10007		Solyc02g085010	1.82029		Solyc12g013620	4.56048		Solyc02g083280	2.2728		Solyc08g008420	1.49386		Solyc12g036320	3.86043		Solyc01g081620	-2.73964		Solyc06g074940	0.71639		Solyc03g082363	3.63608		Solyc03g083900	2.57871		Solyc04g050790	3.54229
Solyc03g122340	-1.77454		Solyc08g083120	2.09996		Solyc02g014030	1.81915		Solyc08g075970	4.55814		Solyc02g085005	2.27245		Solyc02g088270	1.49342		Solyc10g076370	3.8591		Solyc01g105890	-2.73816		Solyc08g023590	0.71576		Solyc02g085315	3.63493		Solyc05g052670	2.57705		Solyc07g042460	3.5416
Solyc01g100230	-1.76422		Solyc10g005690	2.09906		Solyc10g086210	1.81848		Solyc06g053930	4.54661		Solyc03g111690	2.27086		Solyc08g006155	1.49297		Solyc01g087280	3.85575		Solyc06g076310	-2.73115		Solyc01g108160	0.714743		Solyc07g018010	3.63266		Solyc10g050880	2.5742		Solyc08g082440	3.54023
Solyc01g107170	-1.76097		Solyc11g017290	2.09903		Solyc04g051490	1.81826		Solyc06g009760	4.54487		Solyc05g052210	2.26903		Solyc01g106310	1.49038		Solyc08g079980	3.85391		Solyc09g011027	-2.72633		Solyc01g066770	0.714673		Solyc03g034250	3.63245		Solyc01g066190	2.57367		Solyc02g067440	3.53981
Solyc08g082610	-1.76057		Solyc01g096010	2.09899		Solyc01g065530	1.81795		Solyc03g020080	4.54416		Solyc08g067960	2.26902		Solyc12g006510	1.48986		Solyc00g125275	3.85329		Solyc02g064720	-2.7178		Solyc09g007860	0.713964		Solyc04g015380	3.63154		Solyc03g121340	2.57345		Solyc01g008870	3.53886
Solyc12g013800	-1.76042		Solyc02g068080	2.0984		Solyc08g062915	1.81679		Solyc06g075370	4.54204		Solyc01g101130	2.26882		Solyc01g011233	1.48975		Solyc12g017700	3.85143		Solyc03g025640	-2.71743		Solyc03g112370	0.713438		Solyc02g072210	3.63062		Solyc10g062160	2.57196		Solyc08g005120	3.53869
Solyc02g064680	-1.75814		Solyc09g010390	2.0982		Solyc09g061430	1.81606		Solyc03g083370	4.53987		Solyc05g052890	2.26875		Solyc04g077000	1.48963		Solyc03g005510	3.84676		Solyc01g090970	-2.71579		Solyc07g008130	0.713303		Solyc07g008620	3.62213		Solyc08g078850	2.57128		Solyc12g036390	3.53724
Solyc01g102650	-1.75465		Solyc02g067340	2.09809		Solyc10g078740	1.81596		Solyc02g014560	4.53869		Solyc06g054270	2.26862		Solyc01g081297	1.48922		Solyc08g076250	3.84528		Solyc03g111280	-2.70541		Solyc11g062400	0.712275		Solyc05g007220	3.61631		Solyc04g040120	2.56999		Solyc03g115960	3.53607
Solyc03g096670	-1.754		Solyc03g120380	2.09677		Solyc10g006700	1.81546		Solyc04g051287	4.53701		Solyc12g040685	2.26729		Solyc12g013690	1.48889		Solyc10g086690	3.83571		Solyc00g006480	-2.69694		Solyc09g011390	0.712222		Solyc02g093870	3.6113		Solyc10g086180	2.56959		Solyc09g010210	3.53576
Solyc04g081700	-1.74943		Solyc02g090070	2.09588		Solyc01g096590	1.81511		Solyc01g099800	4.53243		Solyc12g057075	2.26532		Solyc07g048120	1.48882		Solyc04g081900	3.83474		Solyc07g052170	-2.69308		Solyc03g026130	0.711883		Solyc08g006730	3.60814		Solyc03g111690	2.56611		Solyc07g061710	3.53576
Solyc01g105070	-1.73926		Solyc10g080350	2.09565		Solyc11g007740	1.81481		Solyc09g010780	4.52153		Solyc12g088040	2.26523		Solyc11g020960	1.48837		Solyc06g005390	3.83313		Solyc10g054840	-2.62134		Solyc04g079710	0.710574		Solyc06g061080	3.60675		Solyc01g110380	2.56603		Solyc12g011160	3.53082
Solyc10g074880	-1.73266		Solyc02g080960	2.09434		Solyc09g090870	1.81448		Solyc10g012370	4.5156		Solyc01g107590	2.2631		Solyc02g068660	1.48824		Solyc02g061770	3.83152		Solyc01g097520	-2.60436		Solyc06g065500	0.71053		Solyc02g084940	3.60659		Solyc12g042890	2.56505		Solyc04g005250	3.52964
Solyc05g009520	-1.72459		Solyc03g121470	2.094		Solyc05g053880	1.81309		Solyc09g059427	4.51076		Solyc12g036793	2.26054		Solyc09g083290	1.48753		Solyc11g017390	3.8216		Solyc07g044720	-2.59684		Solyc12g096830	0.709804		Solyc12g014110	3.60263		Solyc02g091023	2.56461		Solyc06g050530	3.52833
Solyc06g009110	-1.72067		Solyc02g092950	2.0927		Solyc11g011020	1.81296		Solyc01g100460	4.51046		Solyc09g092760	2.26015		Solyc07g065840	1.48739		Solyc02g093270	3.8204		Solyc09g008670	-2.5941		Solyc11g007860	0.708602		Solyc10g006450	3.59926		Solyc10g006710	2.56441		Solyc01g103630	3.5273
Solyc09g011660	-1.71458		Solyc01g010720	2.09184		Solyc04g056370	1.81219		Solyc01g009320	4.51039		Solyc11g005670	2.25974		Solyc02g067350	1.48676		Solyc02g076920	3.81989		Solyc08g014000	-2.58153		Solyc02g081010	0.708436		Solyc03g120260	3.59874		Solyc01g107810	2.56351		Solyc03g122340	3.52385
Solyc04g014900	-1.71356		Solyc09g059990	2.09166		Solyc05g055260	1.8098		Solyc03g097440	4.50616		Solyc05g056500	2.25914		Solyc04g054930	1.4859		Solyc02g092420	3.81967		Solyc03g121100	-2.58086		Solyc09g065000	0.708422		Solyc03g043700	3.59375		Solyc02g090505	2.56104		Solyc07g005090	3.52159
Solyc00g022103	-1.7013		Solyc06g009970	2.09165		Solyc04g081360	1.80842		Solyc10g075130	4.50331		Solyc08g036520	2.25797		Solyc01g010000	1.48534		Solyc02g062870	3.81911		Solyc04g008330	-2.56734		Solyc09g008260	0.708325		Solyc08g008170	3.59214		Solyc02g068470	2.5595		Solyc04g017740	3.52151
Solyc11g011440	-1.70085		Solyc06g082760	2.0902		Solyc01g094280	1.80722		Solyc12g056720	4.50325		Solyc03g117870	2.25381		Solyc02g088820	1.48443		Solyc03g098770	3.81869		Solyc01g011095	-2.5597		Solyc04g016160	0.70826		Solyc06g076130	3.59169		Solyc02g069740	2.55542		Solyc09g098610	3.52132
Solyc01g081250	-1.69447		Solyc07g054460	2.08994		Solyc09g014610	1.8066		Solyc09g072930	4.50227		Solyc02g080890	2.25253		Solyc03g034010	1.48416		Solyc03g032190	3.81738		Solyc10g081840	-2.55583		Solyc12g005093	0.706729		Solyc03g046207	3.59004		Solyc06g050530	2.55462		Solyc04g049920	3.51958
Solyc01g098590	-1.69127		Solyc01g090440	2.08969		Solyc07g006530	1.80645		Solyc09g091990	4.5007		Solyc05g009520	2.25117		Solyc05g047590	1.48339		Solyc09g075710	3.8102		Solyc12g098300	-2.55478		Solyc01g103310	0.706526		Solyc07g008520	3.58968		Solyc06g009140	2.55151		Solyc03g113970	3.51372
Solyc10g009420	-1.69027		Solyc05g009530	2.08915		Solyc12g099600	1.80516		Solyc10g084240	4.49927		Solyc03g119910	2.24372		Solyc11g042460	1.4827		Solyc03g044120	3.80221		Solyc05g005040	-2.53997		Solyc08g078780	0.70572		Solyc01g008670	3.58848		Solyc01g091840	2.55015		Solyc01g021600	3.50824
Solyc08g080100	-1.68528		Solyc02g086780	2.08655		Solyc07g042250	1.80432		Solyc10g007280	4.49625		Solyc07g066550	2.24063		Solyc06g006090	1.48131		Solyc10g049640	3.80174		Solyc02g077430	-2.53589		Solyc04g015970	0.705383		Solyc05g052420	3.58608		Solyc01g007780	2.54926		Solyc09g082290	3.50496
Solyc02g022850	-1.68331		Solyc01g096580	2.0856		Solyc08g023280	1.80357		Solyc10g009550	4.49366		Solyc01g105180	2.23814		Solyc03g034400	1.48016		Solyc03g119980	3.80165		Solyc04g080530	-2.52737		Solyc05g051340	0.70525		Solyc06g071820	3.5853		Solyc05g052360	2.54752		Solyc01g105605	3.50414
Solyc09g074560	-1.67721		Solyc10g080590	2.08532		Solyc09g061340	1.80296		Solyc00g060815	4.49084		Solyc03g123400	2.2373		Solyc06g005160	1.47939		Solyc05g008210	3.80073		Solyc05g011890	-2.52189		Solyc07g063450	0.704508		Solyc11g062440	3.58432		Solyc02g078660	2.54722		Solyc03g096660	3.50409
Solyc11g068710	-1.67527		Solyc06g005110	2.08518		Solyc04g081230	1.80147		Solyc01g095620	4.49		Solyc07g006230	2.2327		Solyc10g006700	1.4779		Solyc08g082250	3.80039		Solyc12g006640	-2.50333		Solyc02g083400	0.704229		Solyc01g091190	3.58341		Solyc09g063150	2.54661		Solyc01g008050	3.50297
Solyc08g066350	-1.67056		Solyc07g032250	2.08307		Solyc07g006890	1.80093		Solyc10g082020	4.48855		Solyc02g078320	2.23229		Solyc06g035960	1.47728		Solyc11g007970	3.79304		Solyc00g071180	-2.5032		Solyc03g119305	0.703973		Solyc12g019320	3.58138		Solyc08g081610	2.54543		Solyc10g079690	3.49793
Solyc02g063440	-1.67029		Solyc12g021230	2.08298		Solyc05g017790	1.79939		Solyc04g051690	4.48833		Solyc01g091700	2.23176		Solyc04g077270	1.47607		Solyc06g075335	3.78807		Solyc05g053170	-2.49934		Solyc01g094860	0.70368		Solyc12g009180	3.57809		Solyc07g042630	2.54533		Solyc02g062590	3.49692
Solyc01g099980	-1.66925		Solyc05g005800	2.08284		Solyc06g069090	1.79667		Solyc10g048030	4.4828		Solyc04g079730	2.23143		Solyc05g006390	1.47516		Solyc09g083360	3.78684		Solyc01g097510	-2.49883		Solyc07g017680	0.703568		Solyc02g079590	3.57599		Solyc09g072700	2.54524		Solyc03g096180	3.49558
Solyc01g109120	-1.66717		Solyc02g077730	2.08272		Solyc10g007970	1.79662		Solyc03g117640	4.48079		Solyc03g098660	2.23035		Solyc04g078420	1.47441		Solyc04g080250	3.7846		Solyc05g041140	-2.49839		Solyc11g005380	0.702605		Solyc07g056390	3.57548		Solyc03g115870	2.54157		Solyc07g009175	3.4947
Solyc07g049670	-1.66564		Solyc06g007670	2.08216		Solyc06g035530	1.79565		Solyc06g068020	4.4763		Solyc07g043390	2.22792		Solyc06g084820	1.47431		Solyc07g005090	3.78059		Solyc08g006645	-2.49712		Solyc01g105330	0.702083		Solyc02g062500	3.57376		Solyc02g077060	2.54086		Solyc06g076020	3.49443
Solyc05g008380	-1.66334		Solyc05g054110	2.07962		Solyc02g069800	1.79507		Solyc03g034240	4.46421		Solyc04g048900	2.22543		Solyc08g077300	1.4741		Solyc02g090350	3.78044		Solyc02g089710	-2.49697		Solyc04g005860	0.701913		Solyc03g119810	3.5727		Solyc02g065610	2.54051		Solyc01g080900	3.49404
Solyc08g014120	-1.6627		Solyc06g073370	2.0787		Solyc04g055090	1.79231		Solyc01g057910	4.46204		Solyc03g118820	2.2227		Solyc06g048637	1.47373		Solyc04g015010	3.78003		Solyc05g005960	-2.49531		Solyc01g017860	0.700839		Solyc11g069800	3.56331		Solyc12g087920	2.54041		Solyc02g086310	3.49377
Solyc10g079860	-1.65983		Solyc07g008600	2.07791		Solyc01g100380	1.79216		Solyc03g093890	4.46078		Solyc05g008920	2.2222		Solyc11g068730	1.4736		Solyc05g009420	3.77752		Solyc03g123460	-2.49165		Solyc10g083960	0.700669		Solyc05g055760	3.56137		Solyc02g061770	2.53634		Solyc04g055170	3.49334
Solyc07g024000	-1.64658		Solyc09g074470	2.07698		Solyc11g010190	1.79181		Solyc01g107100	4.46059		Solyc03g115540	2.21982		Solyc04g079470	1.47359		Solyc01g111230	3.77066		Solyc03g093800	-2.48415		Solyc03g113870	0.698192		Solyc06g069045	3.56029		Solyc01g105070	2.5351		Solyc08g016210	3.49329
Solyc12g014397	-1.64505		Solyc10g009410	2.07672		Solyc04g005660	1.79164		Solyc02g084980	4.45802		Solyc01g097510	2.21968		Solyc05g011960	1.4707		Solyc03g116470	3.7706		Solyc06g083900	-2.48154		Solyc06g062450	0.697459		Solyc02g085285	3.55989		Solyc06g071990	2.53328		Solyc07g006670	3.49201
Solyc01g112220	-1.64339		Solyc04g063230	2.07588		Solyc09g075030	1.79064		Solyc02g082920	4.45233		Solyc06g083310	2.21735		Solyc02g070040	1.4692		Solyc01g008670	3.76851		Solyc04g007780	-2.47421		Solyc02g088950	0.69705		Solyc11g007020	3.55792		Solyc02g077240	2.52968		Solyc04g015120	3.48721
Solyc06g053610	-1.64188		Solyc03g111380	2.07534		Solyc11g007010	1.79004		Solyc08g029000	4.44957		Solyc07g054780	2.21693		Solyc04g077220	1.46693		Solyc02g068470	3.76583		Solyc04g071920	-2.46403		Solyc01g049770	0.696914		Solyc04g014280	3.55792		Solyc11g065530	2.52793		Solyc02g084970	3.48686
Solyc12g044940	-1.63969		Solyc04g081260	2.07505		Solyc04g072800	1.78888		Solyc06g068940	4.43877		Solyc07g017590	2.2166		Solyc07g006145	1.46581		Solyc01g094237	3.7636		Solyc04g025750	-2.46037		Solyc10g076480	0.696472		Solyc06g069565	3.55735		Solyc10g054387	2.52585		Solyc03g033750	3.48622
Solyc04g073950	-1.63323		Solyc04g051880	2.07438		Solyc12g094580	1.78802		Solyc08g080540	4.43244		Solyc12g009000	2.21467		Solyc10g009150	1.46487		Solyc12g010410	3.76132		Solyc08g068190	-2.45671		Solyc03g093880	0.696344		Solyc04g081510	3.55446		Solyc07g062970	2.52328		Solyc02g090500	3.48523
Solyc08g008370	-1.63009		Solyc11g010200	2.07308		Solyc12g096590	1.78779		Solyc06g011490	4.43236		Solyc00g014820	2.21452		Solyc03g093140	1.46208		Solyc03g117310	3.75811		Solyc06g048750	-2.44536		Solyc01g106570	0.696134		Solyc10g037880	3.55094		Solyc08g078757	2.5231		Solyc01g073820	3.48368
Solyc02g092760	-1.62748		Solyc09g008030	2.07186		Solyc03g119490	1.78769		Solyc05g050730	4.42989		Solyc01g009780	2.21138		Solyc01g081210	1.46197		Solyc06g073990	3.75701		Solyc11g005430	-2.43966		Solyc03g025937	0.695783		Solyc07g056280	3.549		Solyc02g085320	2.52252		Solyc10g011910	3.48206
Solyc08g077500	-1.6168		Solyc11g071460	2.0718		Solyc06g007760	1.7873		Solyc03g083700	4.42896		Solyc07g047800	2.2106		Solyc12g056800	1.4614		Solyc05g051970	3.75604		Solyc05g046130	-2.43741		Solyc02g068110	0.695693		Solyc12g099980	3.54887		Solyc01g066940	2.52052		Solyc04g009910	3.48074
Solyc09g091990	-1.61653		Solyc03g095780	2.07063		Solyc12g088820	1.78727		Solyc08g079080	4.428		Solyc02g092110	2.21026		Solyc10g006230	1.46003		Solyc09g090650	3.7545		Solyc06g008930	-2.42913		Solyc04g010300	0.695315		Solyc12g007170	3.54568		Solyc08g007160	2.51962		Solyc09g090470	3.48004
Solyc05g008820	-1.6136		Solyc08g014340	2.06788		Solyc01g068050	1.78726		Solyc02g076930	4.42799		Solyc12g099400	2.21004		Solyc04g079970	1.45919		Solyc09g014350	3.75354		Solyc01g067440	-2.4155		Solyc02g090130	0.693929		Solyc01g079140	3.5436		Solyc06g064610	2.51645		Solyc02g087540	3.47824
Solyc08g082370	-1.61156		Solyc07g005090	2.0678		Solyc01g008160	1.78707		Solyc07g005100	4.42375		Solyc08g068640	2.2091		Solyc05g014260	1.45755		Solyc01g099160	3.75331		Solyc00g052940	-2.38926		Solyc02g032480	0.693785		Solyc02g093050	3.54133		Solyc02g086260	2.51319		Solyc06g075050	3.47818
Solyc09g065610	-1.61101		Solyc10g083280	2.06734		Solyc08g014570	1.78704		Solyc01g105620	4.41866		Solyc04g078600	2.20763		Solyc04g008260	1.45558		Solyc01g111550	3.75289		Solyc06g031697	-2.38682		Solyc07g066330	0.693636		Solyc01g073840	3.53969		Solyc10g080010	2.51053		Solyc03g034150	3.4732
Solyc01g106500	-1.61063		Solyc04g016350	2.0669		Solyc06g073740	1.78602		Solyc03g115710	4.41631		Solyc04g072000	2.2043		Solyc06g050500	1.45522		Solyc06g065420	3.75176		Solyc12g088280	-2.3829		Solyc11g072710	0.691281		Solyc08g080860	3.53926		Solyc05g006360	2.51		Solyc04g050010	3.47156
Solyc06g008920	-1.60969		Solyc07g063350	2.0656		Solyc08g080850	1.78286		Solyc02g062500	4.4151		Solyc02g085010	2.20369		Solyc01g103920	1.45403		Solyc06g011350	3.74889		Solyc01g009830	-2.36949		Solyc05g013660	0.691277		Solyc03g005470	3.53884		Solyc08g078070	2.50995		Solyc01g109710	3.47149
Solyc02g086880	-1.60731		Solyc10g049890	2.06465		Solyc01g081440	1.7828		Solyc03g114000	4.41044		Solyc05g051490	2.20351		Solyc02g084890	1.4537		Solyc08g007160	3.74734		Solyc11g071940	-2.35303		Solyc01g049975	0.687808		Solyc01g081340	3.53764		Solyc09g005670	2.50938		Solyc07g043150	3.46613
Solyc03g078630	-1.60348		Solyc03g007050	2.05963		Solyc10g007440	1.78234		Solyc03g117980	4.41043		Solyc09g082230	2.20168		Solyc06g050800	1.45341		Solyc06g007910	3.74289		Solyc08g036620	-2.34461		Solyc06g051235	0.687692		Solyc01g091840	3.53485		Solyc08g082460	2.50826		Solyc01g090010	3.4646
Solyc08g007080	-1.60239		Solyc12g011350	2.05839		Solyc06g061230	1.78205		Solyc02g079810	4.40814		Solyc03g123560	2.20055		Solyc06g054010	1.4519		Solyc08g082440	3.74253		Solyc12g099300	-2.3423		Solyc04g076540	0.68751		Solyc02g079580	3.53294		Solyc04g079470	2.50784		Solyc06g075330	3.46265
Solyc06g069570	-1.59779		Solyc01g079110	2.057		Solyc07g005400	1.78172		Solyc08g007790	4.40525		Solyc06g066360	2.20052		Solyc09g061760	1.44809		Solyc09g097850	3.74083		Solyc02g077420	-2.33633		Solyc10g081640	0.687126		Solyc07g043150	3.53028		Solyc10g008000	2.50773		Solyc03g097510	3.46145
Solyc11g066130	-1.57957		Solyc08g061910	2.05386		Solyc07g047940	1.78084		Solyc04g078630	4.40325		Solyc12g096710	2.19977		Solyc10g085050	1.44585		Solyc02g084970	3.73782		Solyc01g090300	-2.33453		Solyc04g008385	0.687066		Solyc11g073060	3.52947		Solyc05g024370	2.50566		Solyc02g065550	3.45872
Solyc03g031600	-1.57935		Solyc01g009100	2.05366		Solyc03g093360	1.78034		Solyc01g098440	4.40325		Solyc02g081445	2.19976		Solyc02g067970	1.4454		Solyc02g079310	3.73685		Solyc08g006710	-2.32455		Solyc07g064830	0.686921		Solyc02g087450	3.52631		Solyc11g073110	2.50505		Solyc01g007955	3.45718
Solyc06g008820	-1.57885		Solyc01g107330	2.05323		Solyc08g076610	1.77993		Solyc05g005260	4.39874		Solyc02g090500	2.19972		Solyc08g076930	1.44505		Solyc02g084840	3.73445		Solyc10g084510	-2.32192		Solyc04g081930	0.686418		Solyc01g090740	3.52597		Solyc03g114080	2.50115		Solyc10g051010	3.45606
Solyc01g066290	-1.57523		Solyc11g056680	2.05214		Solyc11g008520	1.77849		Solyc07g007590	4.39256		Solyc02g081170	2.19962		Solyc02g084240	1.43984		Solyc05g054060	3.73297		Solyc10g050690	-2.31936		Solyc07g049690	0.685324		Solyc04g016250	3.52555		Solyc01g107860	2.50057		Solyc05g016310	3.4553
Solyc09g072680	-1.5732		Solyc02g090540	2.05121		Solyc11g012670	1.77823		Solyc11g032065	4.39191		Solyc06g084820	2.19914		Solyc05g005920	1.43983		Solyc02g070060	3.73246		Solyc04g016200	-2.30861		Solyc06g008770	0.684718		Solyc05g052890	3.5243		Solyc05g012180	2.49865		Solyc08g078850	3.45487
Solyc03g097670	-1.565		Solyc07g055310	2.04683		Solyc10g085480	1.77671		Solyc11g017220	4.38386		Solyc06g024380	2.19896		Solyc04g006990	1.43736		Solyc08g007200	3.73123		Solyc03g117260	-2.3027		Solyc09g010850	0.684181		Solyc12g036325	3.52139		Solyc04g009120	2.49484		Solyc04g081960	3.45459
Solyc10g018120	-1.5631		Solyc01g095480	2.04641		Solyc05g026240	1.77653		Solyc03g116690	4.38025		Solyc04g079210	2.19844		Solyc10g011910	1.43721		Solyc06g072335	3.72969		Solyc04g006960	-2.2942		Solyc02g068920	0.683808		Solyc11g005480	3.52041		Solyc10g084370	2.49438		Solyc04g077260	3.45322
Solyc09g011490	-1.55892		Solyc01g081240	2.04612		Solyc06g007210	1.77616		Solyc05g007930	4.37991		Solyc04g009435	2.19811		Solyc04g078460	1.43677		Solyc01g086820	3.72817		Solyc08g077170	-2.28758		Solyc04g078860	0.682781		Solyc05g047530	3.52025		Solyc01g067660	2.49404		Solyc03g025380	3.45275
Solyc02g063510	-1.54942		Solyc07g053350	2.04419		Solyc01g088310	1.77547		Solyc05g051050	4.37781		Solyc07g061950	2.19664		Solyc01g094700	1.43511		Solyc02g079240	3.72438		Solyc09g065070	-2.28539		Solyc11g020730	0.682295		Solyc10g074740	3.51861		Solyc01g091705	2.49399		Solyc01g094237	3.44926
Solyc08g014370	-1.54236		Solyc04g074300	2.04369		Solyc04g009435	1.77466		Solyc09g014470	4.3778		Solyc06g061280	2.19644		Solyc04g015200	1.43214		Solyc09g011620	3.72386		Solyc12g006997	-2.2802		Solyc06g066330	0.681934		Solyc12g099345	3.51559		Solyc02g070060	2.49289		Solyc07g016215	3.44859
Solyc07g063310	-1.53883		Solyc09g090400	2.04328		Solyc09g097850	1.77367		Solyc02g090690	4.37691		Solyc01g006560	2.19597		Solyc09g056450	1.43209		Solyc03g115610	3.72123		Solyc06g060590	-2.28008		Solyc09g063070	0.68156		Solyc03g097750	3.51558		Solyc07g066360	2.48966		Solyc08g075210	3.44501
Solyc07g065920	-1.53477		Solyc07g064870	2.0427		Solyc11g012860	1.77313		Solyc11g066320	4.37632		Solyc07g062220	2.19502		Solyc04g071030	1.4317		Solyc11g006310	3.71826		Solyc03g007790	-2.27279		Solyc02g081890	0.680858		Solyc09g074280	3.51379		Solyc11g073060	2.48763		Solyc03g111540	3.44216
Solyc03g114710	-1.52471		Solyc07g008760	2.04243		Solyc02g089070	1.7731		Solyc07g005520	4.37212		Solyc05g007060	2.19433		Solyc08g083040	1.43157		Solyc02g087120	3.7176		Solyc04g078360	-2.27247		Solyc05g007170	0.680454		Solyc04g077870	3.51348		Solyc11g069700	2.48631		Solyc11g006030	3.44193
Solyc09g089505	-1.52191		Solyc04g007170	2.04233		Solyc01g103720	1.77268		Solyc08g066220	4.36887		Solyc12g089240	2.19216		Solyc01g098940	1.43021		Solyc02g091650	3.71433		Solyc02g090220	-2.27107		Solyc01g056620	0.680436		Solyc02g077240	3.51317		Solyc10g083260	2.48531		Solyc09g075710	3.44183
Solyc03g113390	-1.52016		Solyc01g009990	2.0414		Solyc12g010440	1.7711		Solyc09g090970	4.36691		Solyc09g056450	2.19197		Solyc04g080550	1.42913		Solyc03g119590	3.71194		Solyc07g064600	-2.2626		Solyc03g094160	0.679771		Solyc04g015960	3.51239		Solyc06g060910	2.48349		Solyc08g062490	3.43882
Solyc01g067800	-1.51707		Solyc01g104400	2.04115		Solyc05g054810	1.77085		Solyc08g068460	4.36617		Solyc01g094870	2.19184		Solyc03g006830	1.42862		Solyc01g098910	3.71148		Solyc04g079730	-2.26077		Solyc07g043580	0.6797		Solyc12g056460	3.50264		Solyc02g082240	2.4814		Solyc01g107800	3.43533
Solyc02g092110	-1.51258		Solyc08g081530	2.04087		Solyc08g080720	1.77068		Solyc09g061620	4.36471		Solyc05g015880	2.19072		Solyc12g011280	1.42842		Solyc12g042500	3.71084		Solyc11g007790	-2.24777		Solyc08g068070	0.678245		Solyc09g063150	3.48939		Solyc03g097960	2.48091		Solyc08g078510	3.43338
Solyc03g095300	-1.50397		Solyc09g090030	2.03889		Solyc05g007910	1.77048		Solyc04g078290	4.36323		Solyc03g097380	2.18844		Solyc01g096620	1.42632		Solyc04g009910	3.70912		Solyc03g098300	-2.24729		Solyc08g014030	0.6781		Solyc01g111970	3.48191		Solyc03g117270	2.47965		Solyc02g088180	3.43271
Solyc01g006180	-1.50016		Solyc09g007360	2.03877		Solyc03g083900	1.76998		Solyc08g005100	4.36025		Solyc08g081240	2.18712		Solyc12g013590	1.42476		Solyc10g078760	3.7053		Solyc05g010060	-2.23848		Solyc01g006430	0.677877		Solyc02g086300	3.48172		Solyc01g087840	2.47813		Solyc02g079590	3.43045
Solyc07g056110	-1.49993		Solyc08g016500	2.03824		Solyc03g025740	1.76923		Solyc06g072990	4.35759		Solyc08g076930	2.18654		Solyc03g117840	1.42407		Solyc07g040750	3.70277		Solyc01g108710	-2.2261		Solyc08g078870	0.677307		Solyc02g089060	3.47812		Solyc10g084070	2.47656		Solyc08g080585	3.43041
Solyc04g055170	-1.4947		Solyc11g044360	2.03772		Solyc06g065590	1.76905		Solyc09g090650	4.35302		Solyc01g111980	2.18508		Solyc08g067505	1.42176		Solyc09g011640	3.70013		Solyc06g083930	-2.22376		Solyc03g096820	0.676129		Solyc03g119660	3.47811		Solyc03g082520	2.47649		Solyc12g096770	3.43034
Solyc07g007220	-1.47824		Solyc01g010060	2.03645		Solyc03g112075	1.76862		Solyc10g048065	4.35224		Solyc02g079180	2.18397		Solyc01g007010	1.42174		Solyc01g109750	3.69803		Solyc06g051400	-2.21377		Solyc01g105970	0.675913		Solyc04g040130	3.47217		Solyc03g006500	2.47575		Solyc12g011090	3.42627
Solyc09g011650	-1.47818		Solyc01g096220	2.03585		Solyc05g012390	1.76857		Solyc01g087990	4.34807		Solyc03g119810	2.18396		Solyc08g005010	1.41996		Solyc07g063410	3.69662		Solyc03g083770	-2.21089		Solyc05g013750	0.675637		Solyc02g079460	3.46748		Solyc01g006950	2.46939		Solyc02g077390	3.42543
Solyc05g053090	-1.47646		Solyc05g056330	2.0357		Solyc06g066770	1.76755		Solyc01g095960	4.34526		Solyc02g062370	2.18123		Solyc05g053410	1.41881		Solyc11g073060	3.6957		Solyc04g028460	-2.20338		Solyc01g068180	0.675365		Solyc12g006240	3.46637		Solyc08g081690	2.46752		Solyc09g089530	3.42499
Solyc05g012210	-1.46917		Solyc05g054740	2.03464		Solyc11g013310	1.76649		Solyc03g115180	4.34275		Solyc08g083115	2.18113		Solyc03g025180	1.41613		Solyc05g052650	3.69101		Solyc10g083340	-2.20264		Solyc01g111130	0.675276		Solyc06g075780	3.46595		Solyc09g091940	2.46471		Solyc03g115920	3.42283
Solyc07g043230	-1.46788		Solyc01g098700	2.03403		Solyc07g017540	1.76602		Solyc04g074450	4.34207		Solyc02g077060	2.17845		Solyc12g055970	1.41495		Solyc04g008150	3.68685		Solyc09g082550	-2.20233		Solyc02g070580	0.67513		Solyc05g050800	3.46465		Solyc10g049640	2.46408		Solyc01g102430	3.4152
Solyc06g069460	-1.46104		Solyc05g012190	2.03369		Solyc04g081350	1.76571		Solyc01g109900	4.34201		Solyc01g005430	2.17751		Solyc10g008620	1.41461		Solyc02g070020	3.68248		Solyc06g068520	-2.1951		Solyc11g011080	0.6749		Solyc12g005310	3.46231		Solyc09g005730	2.46239		Solyc06g066020	3.41495
Solyc07g043150	-1.45793		Solyc01g010540	2.03355		Solyc04g063340	1.76544		Solyc02g083850	4.34172		Solyc04g078420	2.17384		Solyc06g084020	1.41455		Solyc06g063040	3.67814		Solyc02g081330	-2.19347		Solyc07g032480	0.672983		Solyc02g093830	3.45789		Solyc12g088230	2.46204		Solyc03g083840	3.41239
Solyc02g037495	-1.45625		Solyc06g083650	2.0331		Solyc04g074750	1.76484		Solyc10g005380	4.34007		Solyc11g069770	2.16928		Solyc08g062680	1.41395		Solyc08g078730	3.6755		Solyc10g079640	-2.19323		Solyc07g043150	0.672754		Solyc07g049660	3.4555		Solyc02g036480	2.46184		Solyc08g075540	3.40857
Solyc03g097150	-1.45263		Solyc10g006580	2.03198		Solyc05g056080	1.76462		Solyc12g006050	4.33246		Solyc01g107980	2.16909		Solyc05g006690	1.4123		Solyc11g066640	3.67504		Solyc12g042890	-2.19312		Solyc12g098520	0.672002		Solyc07g065250	3.45525		Solyc05g005160	2.45857		Solyc07g008520	3.40671
Solyc04g015970	-1.44738		Solyc03g116970	2.03192		Solyc02g038750	1.76284		Solyc04g011735	4.32831		Solyc02g064710	2.16903		Solyc01g105040	1.41163		Solyc09g014900	3.67154		Solyc02g090170	-2.19073		Solyc09g010630	0.671833		Solyc04g009435	3.45445		Solyc12g040470	2.45856		Solyc04g007470	3.40259
Solyc11g007420	-1.44114		Solyc02g084210	2.03045		Solyc03g115920	1.76202		Solyc06g059885	4.32746		Solyc05g054880	2.16519		Solyc06g076280	1.41127		Solyc01g105070	3.67034		Solyc07g018010	-2.18067		Solyc06g009160	0.671343		Solyc10g084320	3.45329		Solyc09g047910	2.45654		Solyc03g117600	3.4023
Solyc04g005550	-1.43305		Solyc04g014720	2.0298		Solyc07g066385	1.76023		Solyc02g081770	4.32198		Solyc11g045465	2.16067		Solyc05g053090	1.41107		Solyc02g089060	3.66424		Solyc08g007840	-2.17808		Solyc06g076960	0.67126		Solyc06g072650	3.45087		Solyc02g071520	2.44929		Solyc02g083370	3.40178
Solyc06g071820	-1.43246		Solyc10g084630	2.02903		Solyc08g077700	1.75924		Solyc10g008350	4.31752		Solyc06g007970	2.15872		Solyc02g086440	1.41079		Solyc06g083470	3.66082		Solyc07g062220	-2.17318		Solyc05g055110	0.671182		Solyc02g086280	3.44808		Solyc04g008250	2.44372		Solyc11g011030	3.40027
Solyc02g086780	-1.43104		Solyc12g088050	2.02864		Solyc04g015940	1.75858		Solyc05g041910	4.3163		Solyc11g013760	2.15671		Solyc09g074930	1.40985		Solyc06g034030	3.65802		Solyc11g010170	-2.17139		Solyc00g024150	0.669486		Solyc07g056410	3.44658		Solyc02g080110	2.4421		Solyc11g011400	3.39993
Solyc01g096190	-1.42761		Solyc08g074240	2.02716		Solyc12g099500	1.75649		Solyc12g036230	4.31325		Solyc02g082740	2.15581		Solyc04g081370	1.4094		Solyc09g008750	3.6542		Solyc01g102610	-2.17105		Solyc02g022920	0.669236		Solyc01g105280	3.44651		Solyc11g032130	2.44069		Solyc01g079170	3.39681
Solyc05g009050	-1.42486		Solyc05g007910	2.02634		Solyc04g071540	1.75631		Solyc04g007030	4.31318		Solyc04g078610	2.15473		Solyc12g056460	1.40779		Solyc10g009140	3.64993		Solyc01g006720	-2.17032		Solyc02g014455	0.668972		Solyc08g008087	3.44615		Solyc02g079170	2.43882		Solyc02g083700	3.39433
Solyc11g069190	-1.42303		Solyc04g077020	2.02482		Solyc01g009990	1.75604		Solyc05g013770	4.31318		Solyc03g007940	2.15282		Solyc01g080870	1.4077		Solyc02g082890	3.64793		Solyc12g049160	-2.16685		Solyc06g072980	0.667913		Solyc09g009840	3.44437		Solyc08g078550	2.43811		Solyc08g062810	3.39387
Solyc03g120610	-1.42249		Solyc05g053680	2.0248		Solyc11g030600	1.75602		Solyc00g014850	4.31314		Solyc02g084400	2.15271		Solyc03g115900	1.40727		Solyc03g115930	3.64369		Solyc09g018070	-2.1526		Solyc02g083120	0.667743		Solyc01g066940	3.4442		Solyc12g019180	2.43695		Solyc09g090600	3.39157
Solyc01g005755	-1.41978		Solyc01g100310	2.02433		Solyc10g083570	1.75538		Solyc05g051920	4.31314		Solyc12g044940	2.15199		Solyc04g039960	1.40658		Solyc06g083590	3.63862		Solyc09g011430	-2.15167		Solyc01g104050	0.667591		Solyc02g071875	3.43053		Solyc04g053130	2.43666		Solyc10g005480	3.38069
Solyc08g075970	-1.41245		Solyc03g117100	2.02273		Solyc06g082140	1.75525		Solyc12g056960	4.31134		Solyc03g006410	2.15095		Solyc12g013710	1.40584		Solyc05g005520	3.63484		Solyc00g136565	-2.14929		Solyc04g011465	0.667476		Solyc09g091990	3.42859		Solyc07g008930	2.4365		Solyc09g063150	3.38027
Solyc02g093270	-1.41179		Solyc10g007280	2.02193		Solyc11g011010	1.75505		Solyc02g068670	4.3074		Solyc02g071750	2.15034		Solyc06g069850	1.40506		Solyc02g089730	3.63462		Solyc01g059900	-2.1394		Solyc11g065950	0.666293		Solyc04g015970	3.4278		Solyc12g088640	2.43409		Solyc01g009370	3.37938
Solyc09g073030	-1.41049		Solyc10g080045	2.02181		Solyc10g005540	1.75342		Solyc08g078070	4.30515		Solyc12g036325	2.14952		Solyc02g079430	1.4049		Solyc06g036420	3.63371		Solyc02g070530	-2.13571		Solyc01g020230	0.665946		Solyc05g005150	3.42704		Solyc01g059950	2.43248		Solyc06g063110	3.37658
Solyc04g015590	-1.41033		Solyc11g007030	2.02162		Solyc09g073000	1.75301		Solyc08g061480	4.30265		Solyc07g065060	2.14934		Solyc01g068490	1.40463		Solyc11g008600	3.63286		Solyc09g018810	-2.13244		Solyc02g070670	0.665696		Solyc02g092870	3.42436		Solyc04g081530	2.4319		Solyc07g040880	3.37637
Solyc01g108250	-1.40769		Solyc09g065330	2.0215		Solyc06g048740	1.75216		Solyc03g006450	4.30196		Solyc04g081530	2.14766		Solyc09g011590	1.40456		Solyc12g008500	3.63244		Solyc11g007730	-2.12476		Solyc02g088230	0.664621		Solyc02g071870	3.42168		Solyc10g051120	2.42998		Solyc08g078730	3.37604
Solyc07g062970	-1.40429		Solyc01g066610	2.02131		Solyc02g080960	1.75199		Solyc08g075560	4.2956		Solyc05g051220	2.14424		Solyc05g053370	1.40383		Solyc02g071770	3.63095		Solyc07g006290	-2.12455		Solyc06g068630	0.662872		Solyc05g005260	3.42082		Solyc10g084325	2.42821		Solyc03g005510	3.3734
Solyc07g017520	-1.39897		Solyc01g110913	2.02048		Solyc09g011360	1.75185		Solyc03g122340	4.29513		Solyc04g079350	2.14285		Solyc02g086650	1.40342		Solyc02g077370	3.62789		Solyc09g009010	-2.11902		Solyc07g017510	0.662696		Solyc11g007030	3.42002		Solyc07g045140	2.42646		Solyc01g091470	3.37152
Solyc11g065940	-1.39789		Solyc10g045290	2.01914		Solyc09g092090	1.7518		Solyc02g062463	4.29406		Solyc09g098510	2.14194		Solyc07g042260	1.40233		Solyc04g016190	3.62641		Solyc08g036640	-2.11437		Solyc05g013970	0.662527		Solyc03g118810	3.41871		Solyc02g079310	2.42553		Solyc03g044790	3.37134
Solyc05g050800	-1.39767		Solyc04g080490	2.01878		Solyc07g053670	1.75178		Solyc02g076830	4.29367		Solyc02g069040	2.14003		Solyc08g075360	1.40082		Solyc02g079140	3.62607		Solyc02g086530	-2.11279		Solyc06g053750	0.660616		Solyc11g005700	3.4182		Solyc01g088660	2.42364		Solyc01g008670	3.36916
Solyc03g122120	-1.39685		Solyc05g053880	2.01878		Solyc06g007710	1.75051		Solyc02g089920	4.29219		Solyc06g009040	2.13955		Solyc05g041200	1.39996		Solyc04g039965	3.62182		Solyc07g062040	-2.11213		Solyc07g064440	0.660596		Solyc05g056200	3.4168		Solyc02g093050	2.42331		Solyc02g071475	3.36664
Solyc01g108910	-1.39454		Solyc02g089440	2.01836		Solyc11g017070	1.74952		Solyc00g094530	4.29076		Solyc01g014320	2.13836		Solyc08g068040	1.39987		Solyc01g108880	3.61988		Solyc06g054240	-2.10901		Solyc02g063270	0.659928		Solyc10g049600	3.41592		Solyc03g119810	2.42029		Solyc02g093050	3.36476
Solyc07g056280	-1.39405		Solyc06g071480	2.01817		Solyc11g069700	1.7487		Solyc06g053245	4.29038		Solyc05g010040	2.13833		Solyc05g009560	1.39794		Solyc12g011160	3.61829		Solyc02g090350	-2.10879		Solyc09g014870	0.659146		Solyc12g005030	3.41205		Solyc01g009810	2.41843		Solyc06g063280	3.36433
Solyc04g040210	-1.38849		Solyc08g080040	2.01754		Solyc04g082590	1.74779		Solyc10g083290	4.28912		Solyc05g009720	2.1381		Solyc01g109810	1.39736		Solyc06g075555	3.61811		Solyc03g115380	-2.09064		Solyc11g065920	0.658617		Solyc07g063020	3.41199		Solyc06g062330	2.41705		Solyc02g078530	3.36401
Solyc02g080050	-1.37972		Solyc12g014350	2.01621		Solyc07g008330	1.74708		Solyc04g080330	4.28713		Solyc03g044200	2.13677		Solyc12g014420	1.39658		Solyc08g083130	3.61718		Solyc06g008590	-2.08453		Solyc03g043870	0.6582		Solyc11g065940	3.40789		Solyc02g092870	2.4162		Solyc06g083490	3.36226
Solyc08g068790	-1.37765		Solyc09g082400	2.01566		Solyc08g062490	1.7469		Solyc03g112700	4.28161		Solyc06g075190	2.13522		Solyc04g049150	1.39657		Solyc10g078560	3.61638		Solyc07g042230	-2.0819		Solyc09g059250	0.657073		Solyc06g062670	3.40757		Solyc05g055030	2.40624		Solyc01g107120	3.3607
Solyc04g016210	-1.37303		Solyc09g061430	2.014		Solyc09g082500	1.74649		Solyc01g108240	4.28029		Solyc06g066600	2.1343		Solyc05g006820	1.39458		Solyc12g005750	3.60874		Solyc12g100090	-2.08183		Solyc01g007780	0.655259		Solyc05g055910	3.40701		Solyc01g091360	2.40512		Solyc08g007160	3.36005
Solyc02g082900	-1.37095		Solyc02g083775	2.01287		Solyc06g074530	1.74648		Solyc10g078560	4.27957		Solyc06g073180	2.13274		Solyc12g011450	1.39347		Solyc11g007870	3.60737		Solyc04g026250	-2.07764		Solyc03g119970	0.654104		Solyc07g056110	3.40527		Solyc04g007670	2.40336		Solyc09g065800	3.35975
Solyc10g076710	-1.36914		Solyc06g068990	2.01239		Solyc04g077130	1.74599		Solyc07g008240	4.27752		Solyc07g054100	2.13248		Solyc07g063600	1.39223		Solyc03g117870	3.60634		Solyc03g026160	-2.0764		Solyc06g062440	0.653045		Solyc09g064780	3.40075		Solyc03g071850	2.40156		Solyc03g044850	3.35896
[truncated: 12,602 more rows]

## Sheet: Table S3
Supplementary Table 3. List of compared abiotic stress with their respective DEGs and LogFC.
[truncated: 12,837 more rows]

## Sheet: Table S4
Supplementary Table 2. Common DEGs between drought (Tolerant and Susceptible genotypes) and groups of biotic stress. Listed DEGs participate in signalling process, biosynthesis of cell wall precursors, hormones and TFs biosynthesis. 1 = uprgulated (blue); -1= downregulated (red)
[truncated: 82 more rows]

[truncated: 1 more sheets: Table S5]
